# Supplementary material for: Integrating Molecular Similarity and AlphaFold-Based Structural Alignment for Target Discovery in Trypanosoma cruzi
Source: Pharmaceuticals (Basel). 2026 Jul 7;19(7):1046. doi: 10.3390/ph19071046 (PMC13414571; doi:10.3390/ph19071046)
Supplement: Supplementary file 1 [file pharmaceuticals-19-01046-s001.zip]

Archive with 4 entries (4 files):
- pharmaceuticals-4355193-supplementary.pdf
- Supplementary_Figure_S1.png
- Supplementary_Figure_S2.png
- Supplementary_File_S1.csv
