# Supplementary material for: Integrating Molecular Similarity and AlphaFold-Based Structural Alignment for Target Discovery in Trypanosoma cruzi
Source: Pharmaceuticals (Basel). 2026 Jul 7;19(7):1046. doi: 10.3390/ph19071046 (PMC13414571; doi:10.3390/ph19071046)
Supplement: Supplementary file 1 [file pharmaceuticals-19-01046-s001.zip › Supplementary_File_S1.csv]

query_mol	chem_id	smiles	pattern_cosine	erg_cosine	pattern_scaffold_cosine	similarity_score	database	hit_protein_id	hit_protein_name	hit_protein_chain	hit_protein_pocket_id	hit_protein_pocket_score	hit_protein_affinity	target_protein_id	target_protein_name	target_protein_pocket_id	target_protein_pocket_score	global_rmsd	global_seq_id	global_score	local_rmsd	local_seq_id	local_score
BNZ	CHEMBL3087316	NS(=O)(=O)c1ccc(CNC(=O)Cn2ccnc2[N+](=O)[O-])cc1	0.86	0.82	1	0.883538410067558	CHEMBL	O43570	homo sapiens | carbonic anhydrase 12	A	pocket13	7.0503	Ki=8.1nM	Q4CVY4	carbonic anhydrase-like protein, putative	pocket38	6.1636	3.14	0.232	0.63389	3.13	0.13	0.27634
BNZ	CHEMBL3087316	NS(=O)(=O)c1ccc(CNC(=O)Cn2ccnc2[N+](=O)[O-])cc1	0.86	0.82	1	0.883538410067558	CHEMBL	P00915	homo sapiens | carbonic anhydrase 1	A	pocket1	21.442	Ki=107.0nM	Q4DKE0	carbonic anhydrase-like protein, putative	pocket36	14.286	2.57	0.257	0.80294	0.63	0.519	0.81123
BNZ	CHEMBL3087316	NS(=O)(=O)c1ccc(CNC(=O)Cn2ccnc2[N+](=O)[O-])cc1	0.86	0.82	1	0.883538410067558	CHEMBL	P00918	homo sapiens | carbonic anhydrase 2	A	pocket1	28.2275	Ki=37.0nM	Q4DKE0	carbonic anhydrase-like protein, putative	pocket36	14.286	2.67	0.277	0.80729	1.08	0.562	0.81304
BNZ	CHEMBL3087316	NS(=O)(=O)c1ccc(CNC(=O)Cn2ccnc2[N+](=O)[O-])cc1	0.86	0.82	1	0.883538410067558	CHEMBL	Q16790	homo sapiens | carbonic anhydrase 9	A	pocket11	5.238	Ki=7.9nM	Q4CR91	intraflagellar transport protein 140, putative	pocket60	5.2501	7.02	0.06	0.32196	0.26	0.067	0.78394
BNZ	CHEMBL4861741	Cc1cccc(COCCn2c([N+](=O)[O-])cnc2C)c1	0.86	0.89	0.9	0.875051200389862	CHEMBL	P00690	sus scrofa | pancreatic alpha-amylase	A	pocket4	17.3048	IC50=380.0nM	Q4CZY1	hypothetical protein, conserved	pocket1	5.5212	5.86	0.066	0.52607	2.94	0.037	0.26601
BNZ	CHEMBL1521315	Cc1ccc(C(=O)NCCCn2ccnc2)cc1[N+](=O)[O-]	0.91	0.66	0.97	0.861128956079483	CHEMBL	P11511	homo sapiens | aromatase	A	pocket1	43.3998	IC50=1000.0nM	Q4D0S6	cytochrome P450, putative	pocket45	63.0866	3.4	0.166	0.78481	1.68	0.375	0.52572
BNZ	PUBCHEM891558	CCOc1ccc(C(=O)n2cnnc2N)cc1	0.87	0.76	0.88	0.843083873391151	BindingDB (PubChem)	Q9Y337	homo sapiens | kallikrein-5	A	pocket2	8.476	IC50=449.59nM	Q4D850	hypothetical protein, conserved	pocket1	25.3774	3.75	0.194	0.53815	3.86	0.04	0.23602
BNZ	PUBCHEM894972	Cc1cccc(C(=O)n2cnnc2N)c1	0.87	0.75	0.88	0.841561287641525	BindingDB (PubChem)	P00748	homo sapiens | coagulation factor xii	A	pocket25	10.0358	IC50=500.436667nM	Q4D850	hypothetical protein, conserved	pocket7	26.5681	3.66	0.154	0.28746	2.35	0.265	0.5345
BNZ	CHEMBL1580446	COc1ccc(C(=O)n2cnnc2N)cc1	0.86	0.76	0.88	0.84055532515049	CHEMBL	P49862	homo sapiens | kallikrein-7	A	pocket1	13.8299	IC50=610.0nM	Q4D850	hypothetical protein, conserved	pocket15	11.0014	3.55	0.158	0.6176	3.04	0.238	0.5011
BNZ	CHEMBL147183	CSc1ccc(C(=O)NCCCn2ccnc2)cc1	0.89	0.6	0.97	0.8376225233078	BindingDB (ChEMBL)	P49430	rattus norvegicus | thromboxane-a synthase	A	pocket2	36.7349	IC50=500.0nM	Q4D0S6	cytochrome P450, putative	pocket45	63.0866	3.48	0.199	0.78435	1.49	0.324	0.45963
BNZ	PDBW5Z	O=C(NCCn1ccnc1)c1cccc(F)c1	0.86	0.63	0.98	0.836643561720848	PDB	7foi	SPLICING | PanDDA analysis group deposition -- Aar2/RNaseH in complex with fragment P08B06 from the F2X-Universal Library	B				Q4CTV3	ABC1 family, putative	pocket2	5.1565	6.81	0.062	0.30124	2.31	0.029	0.51776
BNZ	PDBV3T	Cn1ccnc1CNC(=O)c1ccc(C=O)cc1	0.9	0.62	0.93	0.834852904081345	PDB	7o5u	PEPTIDE BINDING PROTEIN | 14-3-3 sigma with RelA/p65 binding site pS45 and covalently bound TCF521-168	A				Q4DJB6	14-3-3 protein 1, putative	pocket11	7.3583	1.26	0.471	0.95015	1.03	0.667	0.52522
BNZ	PDBV3T	Cn1ccnc1CNC(=O)c1ccc(C=O)cc1	0.9	0.62	0.93	0.834852904081345	PDB	7o5u	PEPTIDE BINDING PROTEIN | 14-3-3 sigma with RelA/p65 binding site pS45 and covalently bound TCF521-168	P				Q4D7F9	glutamyl-tRNA synthetase, putative	pocket2	29.2662	0.82	0	0.66328	0.25	0	0.81437
BNZ	PDBQTV	Cc1nc([N+](=O)[O-])cn1Cc1ccc(F)cc1	0.85	0.77	0.87	0.834773659706116	PDB	6v94	SIGNALING PROTEIN | Expanding the Chemical Landscape of SOS1 Activators Using Fragment Based Methods	B				Q4E1N0	guanine nucleotide releasing protein, putative	pocket8	6.0459	3.13	0.202	0.74999	0.94	0.152	0.57609
BNZ	PDBQTV	Cc1nc([N+](=O)[O-])cn1Cc1ccc(F)cc1	0.85	0.77	0.87	0.834773659706116	PDB	6v94	SIGNALING PROTEIN | Expanding the Chemical Landscape of SOS1 Activators Using Fragment Based Methods	C				Q4CV38	Ras-related protein RabX1, putative	pocket3	7.0354	2.4	0.338	0.85043	0.08	0.333	0.97742
BNZ	PDBLFY	CCn1cnc(C(=O)NCc2ccc(F)cc2)c1	0.87	0.66	0.91	0.829740822315216	PDB	5qp5	HYDROLASE | PanDDA analysis group deposition -- Crystal Structure of DCP2 (NUDT20) in complex with Z2895259681	A				Q4DRF4	NUDIX family hydrolase, putative	pocket14	24.0004	3.08	0.164	0.75438	2.24	0.2	0.47969
BNZ	PDBPJ1	CN(C[C@@H](O)Cn1ccnc1)c1ccc(Cl)cc1	0.83	0.77	0.88	0.828723892569542	PDB	5qt8	TRANSFERASE/TRANSFERASE inhibitor | T. brucei FPPS in complex with CAS 34105-16-3	A				Q4CXZ8	farnesyl pyrophosphate synthase	pocket2	19.7049	1.4	0.685	0.96265	3.19	0.094	0.32094
BNZ	PDBN8X	Cc1cc(C)cc(CC(=O)Nc2nncn2C)c1	0.9	0.62	0.89	0.825264781713486	PDB	7ge6	VIRAL PROTEIN | Group deposition SARS-CoV-2 main protease in complex with inhibitors from the COVID Moonshot -- Crystal Structure of SARS-CoV-2 main protease in complex with JAG-UCB-a3ef7265-18 (Mpro-x11346)	A				Q4D850	hypothetical protein, conserved	pocket7	26.5681	3.53	0.072	0.45642	1.91	0.114	0.52098
BNZ	CHEMBL418043	CC(=O)NC(=O)c1ccc(OCCn2ccnc2)cc1	0.9	0.65	0.85	0.823826223611832	BindingDB (ChEMBL)	P24557	homo sapiens | thromboxane-a synthase	A	pocket2	38.8253	IC50=630.0nM	Q4D0S6	cytochrome P450, putative	pocket45	63.0866	3.54	0.19	0.7831	1.09	0.306	0.51239
BNZ	CHEMBL598974	CCCCCCCCc1ccc(OCC(=O)Cn2ccnc2)cc1	0.82	0.73	0.91	0.821998760104179	CHEMBL	P47712	homo sapiens | cytosolic phospholipase a2	A	pocket55	10.1824	IC50=500.0nM	Q4D6J7	hypothetical protein, conserved	pocket79	5.7599	8.65	0.053	0.28935	1.22	0.238	0.54851
BNZ	CHEMBL598974	CCCCCCCCc1ccc(OCC(=O)Cn2ccnc2)cc1	0.82	0.73	0.91	0.821998760104179	CHEMBL	P97612	rattus norvegicus | fatty-acid amide hydrolase 1	A	pocket1	19.4829	IC50=410.0nM	Q4D5K8	amidase, putative	pocket14	21.2004	3.15	0.257	0.71723	2.08	0.34	0.58894
BNZ	CHEMBL540883	O=C(CCc1ccc(I)cc1)Cn1ccnc1	0.83	0.68	0.95	0.821123406291008	CHEMBL	P06762	rattus norvegicus | heme oxygenase 1	A	pocket8	5.9152	IC50=110.0nM	Q4E0Y5	cAMP specific phosphodiesterase, putative	pocket25	4.8948	6.49	0.041	0.29808	1.49	0.174	0.54517
BNZ	CHEMBL244940	O=C(c1ccccc1)n1ccc([N+](=O)[O-])n1	0.83	0.79	0.83	0.817132145166397	CHEMBL	P08246	homo sapiens | neutrophil elastase	A	pocket10	10.4349	Ki=46.0nM	Q4D8G9	hypothetical protein, conserved	pocket45	5.7444	4.19	0.094	0.59637	3.24	0	0.23621
BNZ	PDBWDU	O=C(NCc1ccc(Cl)cc1)c1n[nH]c([N+](=O)[O-])c1Cl	0.8	0.8	0.87	0.817068487405777	PDB	4wdu	OXIDOREDUCTASE/OXIDOREDUCTASE INHIBITOR | 17beta-HSD5 in complex with 4-chloro-N-(4-chlorobenzyl)-5-nitro-1H-pyrazole-3-carboxamide	A				Q4D831	aldo/keto reductase, putative	pocket1	25.1224	1.88	0.333	0.92554	1.72	0.435	0.61631
NFX	PDBN2F	Cc1ccc(S(=O)(=O)c2ccc([N+](=O)[O-])o2)cc1	0.85	0.74	0.81	0.811683058738709	PDB	4onm	LIGASE | Crystal structure of human Mms2/Ubc13 - NSC697923	A				Q4D439	ubiquitin-conjugating enzyme, putative	pocket1	7.3211	0.86	0.453	0.95177	0.12	0	0.63139
NFX	PDBN2F	Cc1ccc(S(=O)(=O)c2ccc([N+](=O)[O-])o2)cc1	0.85	0.74	0.81	0.811683058738709	PDB	4onm	LIGASE | Crystal structure of human Mms2/Ubc13 - NSC697923	B				Q4CLZ1	ubiquitin-conjugating enzyme E2, putative	pocket2	5.1684	1.35	0.671	0.95263	1.19	0.8	0.46149
NFX	PDBE58	COC(=O)c1ccc(OC(=O)c2ccc([N+](=O)[O-])o2)c(OC)c1	0.84	0.78	0.77	0.806863963603973	PDB	7xis	VIRAL PROTEIN | Crystal structure of engineered HIV-1 Reverse Transcriptase RNase H domain complexed with nitrofuran methoxy(methoxycarbonyl)phenyl ester	A				Q4D6K7	ribonuclease H1, putative	pocket6	10.4806	2.66	0.252	0.7938	2.12	0.465	0.70281
NFX	PUBCHEM142411388	COc1ccc([N+](=O)[O-])c(S(=O)(=O)Cc2ccco2)n1	0.84	0.67	0.87	0.803582862019539	BindingDB (US Patent)	Q16881					IC50=6.78nM	AF PDB NOT GENERATED, VIRAL PROTEIN?
NFX	CHEMBL1535664	CC(C)(C)N(Cc1ccccc1)C(=O)COC(=O)c1ccc([N+](=O)[O-])o1	0.82	0.76	0.79	0.800713375210762	CHEMBL	Q72547					IC50=900.0nM	AF PDB NOT GENERATED, VIRAL PROTEIN?
NFX	PDBA1D9W	O=[N+]([O-])c1cnc(Cl)nc1N[C@@H]1CCS(=O)(=O)C1	0.84	0.69	0.83	0.798780396580696	PDB	9inq	ISOMERASE | Crystal Structure of human Pin1 catalytic domain in complex with a covalent inhibitor	A				Q4DKA4	peptidyl-prolyl cis-trans isomerase	pocket1	11.4803	0.9	0.429	0.95156	0.55	0.659	0.84746
NFX	PDBA1D9W	O=[N+]([O-])c1cnc(Cl)nc1N[C@@H]1CCS(=O)(=O)C1	0.84	0.69	0.83	0.798780396580696	PDB	9inq	ISOMERASE | Crystal Structure of human Pin1 catalytic domain in complex with a covalent inhibitor	B				Q4DKA4	peptidyl-prolyl cis-trans isomerase	pocket1	11.4803	0.98	0.429	0.95192	0.63	0.692	0.80231
NFX	PDBU6Z	O=C1CN(/N=C/c2ccc([N+](=O)[O-])o2)C(=O)N1	0.82	0.77	0.79	0.797600790858269	PDB	7nb9	OXIDOREDUCTASE | E. coli NfsA with nitrofurantoin	A				Q4DCW9	nitroreductase, NADH dehydrogenase, putative	pocket28	7.4064	2.48	0.18	0.65623	1.52	0.2	0.57104
NFX	PDBU6Z	O=C1CN(/N=C/c2ccc([N+](=O)[O-])o2)C(=O)N1	0.82	0.77	0.79	0.797600790858269	CHEMBL	Q9NZ45	homo sapiens | cdgsh iron-sulfur domain-containing protein 1	A	pocket2	5.9417	Ki=816.0nM	Q4DRD7	kinesin, putative	pocket158	19.5372	3.69	0.088	0.55602	2.75	0.056	0.24875
NFX	PDBO3D	O=S1(=O)CCN(Cc2ccco2)CC1	0.78	0.67	0.95	0.796864420175552	PDB	5qsu	TRANSCRIPTION | PanDDA analysis group deposition -- Crystal Structure of human STAG1 in complex with Z2856434926	C				Q4DBG8	STAG domain containing protein, putative	pocket9	5.8771	2.22	0.242	0.87708	1.14	0.176	0.40502
NFX	PDBO3D	O=S1(=O)CCN(Cc2ccco2)CC1	0.78	0.67	0.95	0.796864420175552	PDB	5rwi	HYDROLASE | INPP5D PanDDA analysis group deposition -- Crystal Structure of the phosphatase and C2 domains of SHIP1 in complex with Z2856434926	A				Q4DUD6	inositol 5-phosphatase 1, putative	pocket113	5.3429	2.66	0.279	0.83879	2.19	0	0.21257
NFX	PDBO3D	O=S1(=O)CCN(Cc2ccco2)CC1	0.78	0.67	0.95	0.796864420175552	PDB	7b60	BIOSYNTHETIC PROTEIN | Crystal structure of MurE from E.coli in complex with Z1269139261	A				Q4DGE9	folylpolyglutamate synthase, putative	pocket19	9.4158	5.3	0.159	0.53853	3.02	0.1	0.36816
NFX	PDBO3D	O=S1(=O)CCN(Cc2ccco2)CC1	0.78	0.67	0.95	0.796864420175552	PDB	7b60	BIOSYNTHETIC PROTEIN | Crystal structure of MurE from E.coli in complex with Z1269139261	B				Q4DGE9	folylpolyglutamate synthase, putative	pocket27	7.664	5.19	0.149	0.54844	3.89	0.095	0.24948
NFX	PDBO3D	O=S1(=O)CCN(Cc2ccco2)CC1	0.78	0.67	0.95	0.796864420175552	PDB	7b9u	HYDROLASE | Notum Fragment 609	A				Q4D995	Isoprenylcysteine alpha-carbonyl methylesterase, putative	pocket32	52.6166	5.61	0.087	0.54157	2.63	0.308	0.27794
NFX	PDBO3D	O=S1(=O)CCN(Cc2ccco2)CC1	0.78	0.67	0.95	0.796864420175552	PDB	7hng	LIGASE | PanDDA analysis group deposition -- Crystal Structure of TRIM21 in complex with Z1568344634	B				Q4CUP7	SPRY domain containing protein, putative	pocket51	6.4503	2.98	0.131	0.70713	3.73	0.095	0.1927
NFX	PDBO3D	O=S1(=O)CCN(Cc2ccco2)CC1	0.78	0.67	0.95	0.796864420175552	PDB	7i2j	VIRAL PROTEIN | Group deposition for crystallographic fragment screening of the NS5 RNA-dependent RNA polymerase from Dengue virus serotype 2 -- Crystal structure of the NS5 RNA-dependent RNA polymerase from Dengue virus serotype 2 in complex with Z1269139261 (DNV2_NS5A-x0479)	A				Q4E4S8	U5 snRNA-associated splicing factor, putative, PRP8 protein homologue, putative	pocket29	5.9537	5.58	0.085	0.56658	2.64	0	0.31244
NFX	PDBO3D	O=S1(=O)CCN(Cc2ccco2)CC1	0.78	0.67	0.95	0.796864420175552	PDB	8pl9	FLAVOPROTEIN | Thioredoxin glutathione reductase of Schistosoma mansoni fragment screen hit 10.	A				Q4CT43	trypanothione reductase, putative	pocket13	7.0949	2.33	0.331	0.75888	2.41	0.111	0.28928
NFX	PDBO3D	O=S1(=O)CCN(Cc2ccco2)CC1	0.78	0.67	0.95	0.796864420175552	PDB	8pl9	FLAVOPROTEIN | Thioredoxin glutathione reductase of Schistosoma mansoni fragment screen hit 10.	B				Q4CT43	trypanothione reductase, putative	pocket13	7.0949	2.33	0.331	0.75892	3.21	0.105	0.28664
NFX	CHEMBL1237241	COc1ccc2nc(C)cc(N/N=C/c3ccc([N+](=O)[O-])o3)c2c1	0.8	0.75	0.76	0.778893873095512	CHEMBL	P16083	homo sapiens | ribosyldihydronicotinamide dehydrogenase [quinone]	A	pocket7	10.533	IC50=18.0nM	Q4DHA1	root hair defective 3 GTP-binding protein (RHD3), putative	pocket45	4.9833	4.06	0.07	0.55654	2.44	0.069	0.40066
NFX	CHEMBL1580036	Cc1ccc(S(=O)(=O)Cc2ccc(C(=O)O)o2)cc1	0.83	0.54	0.9	0.776316523551941	BindingDB (PubChem)	Q06124	homo sapiens | tyrosine-protein phosphatase non-receptor type 11	A	pocket17	5.8519	IC50=776.0nM	Q4DTI7	PQQ-like domain/Protein of unknown function (DUF1620), putative	pocket26	6.905	7.7	0.059	0.30316	1.29	0.087	0.55561
NFX	CHEMBL3676942	O=C(c1ccc([N+](=O)[O-])o1)N1CC2CNCC2C1	0.82	0.74	0.73	0.775931254029274	CHEMBL	P09483	rattus norvegicus | neuronal acetylcholine receptor subunit alpha-4	A	pocket5	12.0831	Ki=35.0nM	Q4DVD1	cullin 3, putative	pocket49	7.5428	7.95	0.064	0.26342	1.96	0.074	0.50248
NFX	CHEMBL3676942	O=C(c1ccc([N+](=O)[O-])o1)N1CC2CNCC2C1	0.82	0.74	0.73	0.775931254029274	CHEMBL	P43681	homo sapiens | neuronal acetylcholine receptor subunit alpha-4	A	pocket16	15.6564	Ki=31.0nM	Q4CXX3	hypothetical protein, conserved	pocket29	8.1851	8.1	0.043	0.18327	0.83	0.048	0.50694
NFX	CHEMBL251005	CN1CCN(c2ccc([N+](=O)[O-])c(NCc3ccco3)c2)CC1	0.82	0.67	0.79	0.77333302795887	BindingDB (ChEMBL)	P50406	homo sapiens | 5-hydroxytryptamine receptor 6	A	pocket18	7.9749	Ki=61.0nM	Q4CXX3	hypothetical protein, conserved	pocket38	22.7673	5.23	0.094	0.44969	2.01	0.054	0.55481
NFX	CHEMBL316973	CN(C)Cc1ccc(CSCCNc2ccc([N+](=O)[O-])cc2[N+](=O)[O-])o1	0.85	0.58	0.82	0.772546887397766	BindingDB (ChEMBL)	P22303	homo sapiens | acetylcholinesterase	A	pocket3	7.7863	IC50=200.0nM	Q4DLU6	hypothetical protein, conserved	pocket18	10.361	6.33	0.097	0.16795	2.6	0.025	0.51155
NFX	CHEMBL316973	CN(C)Cc1ccc(CSCCNc2ccc([N+](=O)[O-])cc2[N+](=O)[O-])o1	0.85	0.58	0.82	0.772546887397766	CHEMBL	Q9ERZ4	mus musculus | muscarinic acetylcholine receptor m2	A	pocket1	37.4001	Ki=870.0nM	Q4DIJ2	Haemolysin-III related, putative	pocket1	79.4045	4.88	0.103	0.3857	2.48	0.132	0.56508
NFX	CHEMBL251603	CN1CCN(c2ccccc2NC(=O)c2ccc([N+](=O)[O-])o2)CC1	0.83	0.68	0.75	0.772154092788696	CHEMBL	P07333	homo sapiens | macrophage colony-stimulating factor 1 receptor	A	pocket5	13.7302	IC50=390.0nM	Q4E2Y6	STE/STE11 serine/threonine-protein kinase, putative	pocket121	23.7951	6.37	0.176	0.34857	0.68	0.451	0.74258
NFX	PDB020	O=[N+]([O-])c1cc(C(F)(F)F)ccc1NCc1ccco1	0.86	0.59	0.78	0.769233137369156	PDB	3h82	TRANSCRIPTION | Crystal structure of the high affinity heterodimer of HIF2 alpha and ARNT C-terminal PAS domains with the artificial ligand THS020	A				Q4D5Q9	STE group serine/threonine-protein kinase, putative	pocket163	15.703	2.28	0.133	0.76033	3.89	0.028	0.29631
NFX	PDBLC8	NS(=O)(=O)c1ccc(NCc2ccco2)c([N+](=O)[O-])c1	0.86	0.58	0.78	0.768189251422882	PDB	6sg6	LYASE | Human Carbonic Anhydrase II in complex with furan-containing benzenesulfonamide	A				Q4DKE0	carbonic anhydrase-like protein, putative	pocket36	14.286	2.58	0.285	0.81019	1.57	0.547	0.81147
NFX	CHEMBL4292976	O=[N+]([O-])c1ccc(N[C@H]2C[C@@H]2c2ccccc2)o1	0.84	0.59	0.79	0.767186298966408	CHEMBL	O60341	homo sapiens | lysine-specific histone demethylase 1a	A	pocket1	30.6709	IC50=159.0nM	Q4E3S1	electron transfer flavoprotein-ubiquinone oxidoreductase, putative	pocket1	25.9682	4.72	0.133	0.32818	2.26	0.208	0.57619
NFX	CHEMBL223775	O=c1cc(-c2ccco2)oc(N2CCOCC2)c1	0.79	0.72	0.76	0.766857445240021	CHEMBL	P78527					IC50=1000.0nM	AF PDB NOT GENERATED, VIRAL PROTEIN?
NFX	PDBV42	Cn1cc(S(=O)(=O)Oc2cc(C=O)ccc2[N+](=O)[O-])cn1	0.76	0.77	0.77	0.764308899641037	PDB	7o6m	PEPTIDE BINDING PROTEIN | 14-3-3 sigma with RelA/p65 binding site pS45 and covalently bound TCF521-097	A				Q4DJB6	14-3-3 protein 1, putative	pocket2	11.9825	1.3	0.469	0.94893	0.54	0.935	0.68793
NFX	PDBV42	Cn1cc(S(=O)(=O)Oc2cc(C=O)ccc2[N+](=O)[O-])cn1	0.76	0.77	0.77	0.764308899641037	PDB	7o6m	PEPTIDE BINDING PROTEIN | 14-3-3 sigma with RelA/p65 binding site pS45 and covalently bound TCF521-097	P				Q4D7F9	glutamyl-tRNA synthetase, putative	pocket2	29.2662	1.35	0	0.62584	0.39	0	0.71496
NFX	CHEMBL1783912	COCCNCc1ccc(C(=O)N2CCN(C(C)C)CC2)o1	0.8	0.64	0.79	0.756891936063767	CHEMBL	Q9Y5N1	homo sapiens | histamine h3 receptor	A	pocket30	23.2749	Ki=35.0nM	Q4DIJ2	Haemolysin-III related, putative	pocket1	79.4045	4.66	0.084	0.4139	1.69	0.036	0.51218
NFX	CHEMBL3921095	Cc1cc([N+](=O)[O-])c(NCCSCc2ccc(CN(C)C)o2)nn1	0.8	0.64	0.77	0.753112688660622	CHEMBL	O42275	electrophorus electricus | acetylcholinesterase	A	pocket9	8.0869	IC50=680.0nM	Q4D995	Isoprenylcysteine alpha-carbonyl methylesterase, putative	pocket5	9.7366	5.12	0.143	0.40864	0.5	0.083	0.51191
GNF6702	PDBN2E	Cc1nc(C)c(C(=O)Nc2ccc(F)c(-c3nc4ncc(-c5ncccc5C)cn4n3)c2)o1	0.99	1	1	0.992694050073624	PDB	6tcz	HYDROLASE | Leishmania tarentolae proteasome 20S subunit complexed with LXE408	K				Q4CU77	proteasome subunit beta type-2, putative	pocket2	15.8719	0.49	0.699	0.99199	0.26	1	0.80165
GNF6702	PDBN2E	Cc1nc(C)c(C(=O)Nc2ccc(F)c(-c3nc4ncc(-c5ncccc5C)cn4n3)c2)o1	0.99	1	1	0.992694050073624	PDB	6tcz	HYDROLASE | Leishmania tarentolae proteasome 20S subunit complexed with LXE408	L				Q4D6T6	proteasome subunit beta type-5, putative	pocket2	9.5448	0.59	0.861	0.98322	3.39	0.043	0.23722
GNF6702	PDBN2E	Cc1nc(C)c(C(=O)Nc2ccc(F)c(-c3nc4ncc(-c5ncccc5C)cn4n3)c2)o1	0.99	1	1	0.992694050073624	PDB	6tcz	HYDROLASE | Leishmania tarentolae proteasome 20S subunit complexed with LXE408	k				Q4CU77	proteasome subunit beta type-2, putative	pocket2	15.8719	0.49	0.699	0.99199	0.26	1	0.80463
GNF6702	PDBN2E	Cc1nc(C)c(C(=O)Nc2ccc(F)c(-c3nc4ncc(-c5ncccc5C)cn4n3)c2)o1	0.99	1	1	0.992694050073624	PDB	6tcz	HYDROLASE | Leishmania tarentolae proteasome 20S subunit complexed with LXE408	l				Q4D6T6	proteasome subunit beta type-5, putative	pocket2	9.5448	0.59	0.861	0.98305	3.32	0.043	0.23784
GNF6702	PDBOQM	Cc1nc2nc(-c3cccnc3)nn2c(C)c1CC(=O)Nc1cccc(C(F)(F)F)c1	0.91	0.9	0.87	0.89726459980011	PDB	6pmb	TRANSFERASE | TRK-A IN COMPLEX WITH LIGAND 1a	A				Q4DGA1	Serine/threonine-protein kinase NEK19, putative	pocket70	5.7065	3.04	0.243	0.79347	2.02	0.304	0.25623
GNF6702	PUBCHEM54765854	Cc1cccc(-c2[nH]c(CN(C)c3cccc(C(N)=O)c3)nc2-c2ccc3ncnn3c2)n1	0.9	0.89	0.89	0.897046074271202	BindingDB (US Patent)	P36897	homo sapiens | tgf-beta receptor type-1	A	pocket11	16.3738	IC50=153.0nM	Q4D0M8	Protein kinase domain, putative	pocket3	6.315	4.4	0.168	0.5543	4.13	0.074	0.20433
GNF6702	PUBCHEM175682895	Cc1ncc(-c2ncc(OC(F)F)cn2)cc1NC(=O)c1cnc(-c2ccc3c(c2)CC(=O)N3)o1	0.89	0.89	0.89	0.891092106699944	BindingDB (US Patent)	P10721	homo sapiens | mast/stem cell growth factor receptor kit	A	pocket3	5.7072	IC50=550.0nM	Q4E5B2	kinatase, putative	pocket9	5.5035	6.02	0.165	0.27698	2.39	0.25	0.57134
GNF6702	PUBCHEM89699875	Cc1cc(C)cc(C(=O)Nc2ccc(C)c(-n3ccn4nc(-c5cccnc5)cc34)c2)c1	0.87	0.94	0.88	0.890409156680107	BindingDB (US Patent)	Q02763	homo sapiens | angiopoietin-1 receptor	A	pocket71	17.0854	IC50=230.0nM	Q4CWU2	phosphatidylinositol 3-related kinase, putative	pocket196	12.9216	8.67	0.058	0.32197	2.26	0.067	0.51881
GNF6702	CHEMBL1500600	CC(=O)c1ccc(NC(=O)c2ccc3nc(-c4ccco4)c(-c4ccco4)nc3c2)cc1	0.87	0.92	0.88	0.887916728854179	BindingDB (PubChem)	P35236	homo sapiens | tyrosine-protein phosphatase non-receptor type 7	A	pocket1	8.7976	IC50=805.0nM	Q4DCU3	tyrosine specific protein phosphatase, putative	pocket13	10.7643	2.53	0.32	0.70638	3.6	0.077	0.23125
GNF6702	CHEMBL3260627	Cc1cccc(-c2[nH]c(CNc3cc(N(C)C)ccc3F)nc2-c2ccc3ncnn3c2)n1	0.9	0.86	0.89	0.886767566204071	CHEMBL	Q16539	homo sapiens | mitogen-activated protein kinase 14	A	pocket1	14.6901	IC50=178.0nM	Q4D3A0	mitogen activated protein kinase 2, putative	pocket12	18.6249	2.07	0.402	0.88617	0.91	0.64	0.77727
GNF6702	PUBCHEM2953653	Cc1nnc2sc(-c3ccc(NC(=O)c4ccc(-c5ccc(Cl)cc5Cl)o4)cc3)nn12	0.86	0.94	0.87	0.87905441224575	BindingDB (PubChem)	Q06124	homo sapiens | tyrosine-protein phosphatase non-receptor type 11	A	pocket17	5.8519	IC50=409.0nM	Q4DTI7	PQQ-like domain/Protein of unknown function (DUF1620), putative	pocket26	6.905	7.7	0.059	0.30316	1.29	0.087	0.55561
GNF6702	CHEMBL2093753	O=C(Cc1cccs1)Nc1cccc(-c2ccc3nnc(-c4cccnc4)n3n2)c1	0.84	0.95	0.88	0.878375127911568	CHEMBL	O00750	homo sapiens | phosphatidylinositol 4-phosphate 3-kinase c2 domain-containing subunit beta	A	pocket23	15.6847	IC50=430.0nM	Q4CUM7	phosphatidylinositol 3-kinase 2, putative	pocket26	5.7085	4.01	0.255	0.52674	2.58	0.171	0.38343
GNF6702	CHEMBL2093753	O=C(Cc1cccs1)Nc1cccc(-c2ccc3nnc(-c4cccnc4)n3n2)c1	0.84	0.95	0.88	0.878375127911568	CHEMBL	P00533	homo sapiens | epidermal growth factor receptor	A	pocket76	7.1552	IC50=79.0nM	Q4E4B3	Protein kinase domain, putative	pocket51	8.8704	6.86	0.109	0.28061	1.47	0.241	0.58565
GNF6702	CHEMBL5767016	Cc1cc(-c2c(-c3ncco3)nc(N)n3nc(Cc4c(F)cccc4F)nc23)cc(C#N)n1	0.88	0.87	0.88	0.876715943217278	CHEMBL	P29274	homo sapiens | adenosine receptor a2a	A	pocket1	31.8371	IC50=18.0nM	Q4DKK8	lipase domain protein, putative	pocket72	36.6246	5.09	0.075	0.51199	4.26	0	0.30961
GNF6702	CHEMBL5767016	Cc1cc(-c2c(-c3ncco3)nc(N)n3nc(Cc4c(F)cccc4F)nc23)cc(C#N)n1	0.88	0.87	0.88	0.876715943217278	CHEMBL	P30542	homo sapiens | adenosine receptor a1	A	pocket7	42.4178	IC50=923.0nM	Q4DKK8	lipase domain protein, putative	pocket79	8.5621	4.34	0.073	0.60915	1.74	0.125	0.31402
GNF6702	CHEMBL5767016	Cc1cc(-c2c(-c3ncco3)nc(N)n3nc(Cc4c(F)cccc4F)nc23)cc(C#N)n1	0.88	0.87	0.88	0.876715943217278	CHEMBL	Q60613	mus musculus | adenosine receptor a2a	A	pocket2	26.2341	IC50=76.0nM	Q4DKK8	lipase domain protein, putative	pocket72	36.6246	5.14	0.079	0.52997	3.54	0.073	0.35505
GNF6702	CHEMBL5892880	Cc1cc(-c2c(-c3ccc(F)cc3)nc(N)n3nc(Cc4cccc(C#N)n4)nc23)ccn1	0.87	0.91	0.86	0.8754523396492	CHEMBL	P29275	homo sapiens | adenosine receptor a2b	A	pocket14	19.1966	IC50=303.0nM	Q4DKK8	lipase domain protein, putative	pocket72	36.6246	4.5	0.084	0.59425	3.8	0.043	0.36124
GNF6702	CHEMBL4294755	Cn1cnc(-c2cc(-c3nn[nH]n3)ccn2)c1-c1ccc(F)c(C(=O)Nc2ccccc2)c1	0.87	0.88	0.88	0.875448405742645	CHEMBL	Q8NHM5	homo sapiens | lysine-specific demethylase 2b	A	pocket2	6.9998	IC50=100.0nM	Q4DI54	hypothetical protein, conserved	pocket1	9.7205	6.27	0.084	0.19667	2.69	0.115	0.55789
GNF6702	CHEMBL4294755	Cn1cnc(-c2cc(-c3nn[nH]n3)ccn2)c1-c1ccc(F)c(C(=O)Nc2ccccc2)c1	0.87	0.88	0.88	0.875448405742645	CHEMBL	Q9H3R0	homo sapiens | lysine-specific demethylase 4c	A	pocket30	29.2874	IC50=1000.0nM	Q4E398	Cupin-like domain containing protein, putative	pocket4	18.6324	4.63	0.103	0.24034	1.34	0.24	0.67236
GNF6702	CHEMBL2431427	Cc1nc2c(o1)CCN(C(=O)Cn1cc(-c3ccc(F)c(C)c3)nc1-c1ccccc1)C2	0.9	0.82	0.87	0.875262230634689	BindingDB (ChEMBL)	P41594	homo sapiens | metabotropic glutamate receptor 5	A	pocket5	11.2762	EC50=61.0nM	Q4D964	Dopey, N-terminal, putative	pocket12	5.0706	8.9	0.074	0.24996	2.21	0.143	0.51579
GNF6702	CHEMBL3703539	Cc1cc(-c2ccccc2)n2nc(CCc3nc(-c4ccccc4)cn3C)nc2n1	0.87	0.88	0.88	0.874117955565453	CHEMBL	Q9Y233	homo sapiens | camp and camp-inhibited cgmp 3',5'-cyclic phosphodiesterase10a	A	pocket54	12.8579	IC50=2.8nM	Q4DW34	serine carboxypeptidase S28, putative	pocket5	10.4642	7.42	0.044	0.15604	2.53	0.027	0.50669
GNF6702	PUBCHEM118538615	Cc1nc(-c2ccc(F)cc2)c(-c2ccc3nc(NC(=O)c4ccncc4)cn3n2)n1C	0.86	0.9	0.86	0.873335629701614	BindingDB (US Patent)	P48730	homo sapiens | casein kinase i isoform delta	A	pocket1	7.8634	IC50=0.413nM	Q4DN94	casein kinase, putative	pocket6	13.4758	1.46	0.648	0.75588	2.18	0.091	0.36849
GNF6702	PUBCHEM118538615	Cc1nc(-c2ccc(F)cc2)c(-c2ccc3nc(NC(=O)c4ccncc4)cn3n2)n1C	0.86	0.9	0.86	0.873335629701614	BindingDB (US Patent)	P49674	homo sapiens | casein kinase i isoform epsilon	A	pocket6	6.9625	IC50=5.29nM	Q4DX87	casein kinase 1 isoform 2, putative	pocket17	10.4721	2.6	0.43	0.73549	3.17	0.091	0.19404
GNF6702	PUBCHEM58102967	Cn1cnnc1-c1cccc(NC(=O)c2cc(-c3cnc4ccccn34)ccn2)c1	0.85	0.91	0.88	0.873239606618881	BindingDB (US Patent)	Q99683	homo sapiens | mitogen-activated protein kinase kinase kinase 5	A	pocket5	25.5452	IC50=44.0nM	Q4D578	Phosphatidylinositol 3-kinase tor2	pocket132	9.8178	9.98	0.065	0.28703	2.28	0.068	0.54063
GNF6702	CHEMBL5989321	Cc1nc(COc2ccc(-c3cccc4nc(NC(=O)C5CC5)nn34)cc2)c(C)o1	0.87	0.89	0.85	0.873042717576027	CHEMBL	P23458	homo sapiens | tyrosine-protein kinase jak1	A	pocket74	14.9887	IC50=550.0nM	Q4DW68	Phosphatidylinositol 3-kinase tor1	pocket213	14.2574	9.58	0.047	0.30195	2.42	0.104	0.55451
GNF6702	PDBA1D6I	Cc1cccc(-c2[nH]c(CNc3ccccc3F)nc2-c2ccc3ncnn3c2)n1	0.88	0.85	0.89	0.87300132215023	CHEMBL	O43353	homo sapiens | receptor-interacting serine/threonine-protein kinase 2	A	pocket1	14.868	IC50=54.0nM	Q4E020	Serine/threonine-protein kinase NEK6, putative	pocket29	23.1524	5.67	0.168	0.5746	0.96	0.426	0.74096
GNF6702	PDBA1D6I	Cc1cccc(-c2[nH]c(CNc3ccccc3F)nc2-c2ccc3ncnn3c2)n1	0.88	0.85	0.89	0.87300132215023	CHEMBL	P36896	homo sapiens | activin receptor type-1b	A	pocket17	22.8007	IC50=13.0nM	Q4DQP8	STE/STE11 serine/threonine-protein kinase, putative	pocket12	5.0245	4.75	0.193	0.58296	2.65	0.125	0.22306
GNF6702	PDBA1D6I	Cc1cccc(-c2[nH]c(CNc3ccccc3F)nc2-c2ccc3ncnn3c2)n1	0.88	0.85	0.89	0.87300132215023	CHEMBL	Q64729	mus musculus | tgf-beta receptor type-1	A	pocket12	18.1195	IC50=12.1nM	Q4DQP8	STE/STE11 serine/threonine-protein kinase, putative	pocket156	21.4368	4.25	0.176	0.57531	0.76	0.468	0.80689
17DMAG	CHEMBL3104859	CO[C@H]1C[C@H](C)CC2=C(NCCN(C)C)C(=O)C=C(NC(=O)/C(C)=C/C=C\[C@@H](OC)[C@@H](OC(N)=O)/C(C)=C/[C@H](C)[C@H]1O)C2=O	1	1	1	1	CHEMBL	P08238	homo sapiens | heat shock protein hsp 90-beta	A	pocket1	23.2161	Ki=2.0nM	Q4DBM7	heat shock protein 85, putative	pocket1	22.6164	2.44	0.643	0.89978	0.26	0.855	0.91785
17DMAG	CHEMBL3104859	CO[C@H]1C[C@H](C)CC2=C(NCCN(C)C)C(=O)C=C(NC(=O)/C(C)=C/C=C\[C@@H](OC)[C@@H](OC(N)=O)/C(C)=C/[C@H](C)[C@H]1O)C2=O	1	1	1	1	CHEMBL	P14625	homo sapiens | endoplasmin	A	pocket1	28.2753	Ki=5.0nM	Q4DBM7	heat shock protein 85, putative	pocket1	22.6164	2.15	0.484	0.79197	0.19	0.815	0.9102
17DMAG	CHEMBL3104859	CO[C@H]1C[C@H](C)CC2=C(NCCN(C)C)C(=O)C=C(NC(=O)/C(C)=C/C=C\[C@@H](OC)[C@@H](OC(N)=O)/C(C)=C/[C@H](C)[C@H]1O)C2=O	1	1	1	1	CHEMBL	Q12931	homo sapiens | heat shock protein 75 kda, mitochondrial	A	pocket3	18.8908	Ki=326.0nM	Q4E2Q2	heat shock protein, putative	pocket1	25.2799	2.94	0.429	0.81011	0.27	0.836	0.81343
17DMAG	PDBKOS	CO[C@H]1/C=C\C=C(/C)C(=O)NC2=CC(=O)C(NCCN(C)C)=C(C[C@@H](C)C[C@H](OC)[C@H](O)[C@@H](C)/C=C(\C)[C@@H]1OC(N)=O)C2=O	1	1	1	1	PDB	1osf	CELL CYCLE | Human Hsp90 in complex with 17-desmethoxy-17-N,N-Dimethylaminoethylamino-Geldanamycin	A				Q4DW89	heat shock protein 90, putative	pocket1	17.2842	1.93	0.441	0.91455	0.42	0.838	0.74415
17DMAG	PDBKOS	CO[C@H]1/C=C\C=C(/C)C(=O)NC2=CC(=O)C(NCCN(C)C)=C(C[C@@H](C)C[C@H](OC)[C@H](O)[C@@H](C)/C=C(\C)[C@@H]1OC(N)=O)C2=O	1	1	1	1	CHEMBL	O15054	homo sapiens | lysine-specific demethylase 6b	A	pocket4	21.2116	IC50=400.0nM	Q4CXU5	JmjC domain, hydroxylase, putative	pocket1	14.4871	3.99	0.139	0.17821	0.8	0.293	0.83964
17DMAG	PDBKOS	CO[C@H]1/C=C\C=C(/C)C(=O)NC2=CC(=O)C(NCCN(C)C)=C(C[C@@H](C)C[C@H](OC)[C@H](O)[C@@H](C)/C=C(\C)[C@@H]1OC(N)=O)C2=O	1	1	1	1	CHEMBL	O94953	homo sapiens | lysine-specific demethylase 4b	A	pocket50	5.6594	IC50=700.0nM	Q4DL62	hypothetical protein, conserved	pocket47	4.8522	8.05	0.062	0.12546	1.66	0.043	0.50989
17DMAG	PDBKOS	CO[C@H]1/C=C\C=C(/C)C(=O)NC2=CC(=O)C(NCCN(C)C)=C(C[C@@H](C)C[C@H](OC)[C@H](O)[C@@H](C)/C=C(\C)[C@@H]1OC(N)=O)C2=O	1	1	1	1	CHEMBL	P29375	homo sapiens | lysine-specific demethylase 5a	A	pocket22	32.2721	IC50=130.0nM	Q4CXU5	JmjC domain, hydroxylase, putative	pocket1	14.4871	4.67	0.09	0.17163	1.94	0.146	0.55474
17DMAG	PDBKOS	CO[C@H]1/C=C\C=C(/C)C(=O)NC2=CC(=O)C(NCCN(C)C)=C(C[C@@H](C)C[C@H](OC)[C@H](O)[C@@H](C)/C=C(\C)[C@@H]1OC(N)=O)C2=O	1	1	1	1	CHEMBL	P41148	canis lupus familiaris | endoplasmin	A	pocket1	25.9424	EC50=65.0nM	Q4DBM7	heat shock protein 85, putative	pocket1	22.6164	2.03	0.492	0.79002	0.2	0.83	0.89282
17DMAG	PDBKOS	CO[C@H]1/C=C\C=C(/C)C(=O)NC2=CC(=O)C(NCCN(C)C)=C(C[C@@H](C)C[C@H](OC)[C@H](O)[C@@H](C)/C=C(\C)[C@@H]1OC(N)=O)C2=O	1	1	1	1	CHEMBL	Q9H3R0	homo sapiens | lysine-specific demethylase 4c	A	pocket30	29.2874	IC50=700.0nM	Q4E398	Cupin-like domain containing protein, putative	pocket4	18.6324	4.63	0.103	0.24034	1.34	0.24	0.67236
17DMAG	PDBD1S	CO[C@H]1/C=C\C=C(/C)C(=O)NC2=CC(=O)C(NCCCN(C)C)=C(C[C@@H](C)C[C@H](OC)[C@H](O)[C@@H](C)/C=C(\C)[C@@H]1OC(N)=O)C2=O	1	0.96	1	0.987454444169998	PDB	3q5j	CHAPERONE | Crystal structure of the amino-terminal domain of HSP90 from Leishmania major, LMJF33.0312:M1-K213 in the presence of 17-DMAP-geldanamycin	A				Q4DW89	heat shock protein 90, putative	pocket1	17.2842	1.61	0.48	0.91852	0.45	0.853	0.73927
17DMAG	PDB8TO	CO[C@H]1C=CC=C(C)C(=O)NC2=C(C)C(=O)C(NCCN(C)C)=C(C[C@@H](C)C[C@H](OC)[C@H](O)[C@H](C)C=C(C)[C@H]1OC(N)=O)C2=O	0.97	1	1	0.986467361450195	PDB	4asb	CHAPERONE | The structure of modified benzoquinone ansamycins bound to yeast N- terminal Hsp90	A				Q4DW89	heat shock protein 90, putative	pocket1	17.2842	1.62	0.483	0.92002	0.42	0.882	0.74279
17DMAG	CHEMBL109480	C=CC=Nc1c(O)cc2c(O)c1C[C@@H](C)C[C@H](OC)[C@H](O)[C@@H](C)/C=C(\C)[C@H](OC(N)=O)[C@@H](OC)C=CC=C(C)C(=O)N2	0.99	0.95	1	0.981832399964333	BindingDB (ChEMBL)	P00519	homo sapiens | tyrosine-protein kinase abl1	A	pocket29	21.2232	IC50=1000.0nM	Q4DIT1	kinetoplastid kinetochore protein 2, putative	pocket37	11.2964	6.85	0.145	0.29008	1.48	0.415	0.78795
17DMAG	CHEMBL109480	C=CC=Nc1c(O)cc2c(O)c1C[C@@H](C)C[C@H](OC)[C@H](O)[C@@H](C)/C=C(\C)[C@H](OC(N)=O)[C@@H](OC)C=CC=C(C)C(=O)N2	0.99	0.95	1	0.981832399964333	CHEMBL	P04626	homo sapiens | receptor tyrosine-protein kinase erbb-2	A	pocket57	11.2689	IC50=31.0nM	Q4DW68	Phosphatidylinositol 3-kinase tor1	pocket213	14.2574	9.45	0.066	0.30082	2.7	0.1	0.5467
17DMAG	PUBCHEM6505803	C=CCNC1=C2C[C@@H](C)C[C@H](OC)[C@H](O)[C@@H](C)C=C(C)[C@H](OC(N)=O)[C@@H](OC)C=CC=C(C)C(=O)NC(=CC1=O)C2=O	0.99	0.95	1	0.981832399964333	BindingDB (Curated from the literature by BindingDB)	Q58FG1	homo sapiens | putative heat shock protein hsp 90-alpha a4	A	pocket34	9.9635	IC50=780.0nM	Q4DBM7	heat shock protein 85, putative	pocket1	22.6164	3.72	0.414	0.70475	3.09	0.036	0.28378
17DMAG	PDBGDM	COC1=C2C[C@@H](C)C[C@H](OC)[C@H](O)[C@@H](C)/C=C(\C)[C@H](OC(N)=O)[C@@H](OC)/C=C\C=C(/C)C(=O)NC(=CC1=O)C2=O	0.97	0.88	1	0.954144984483719	PDB	4xdm	CHAPERONE | N-terminal domain of Hsp90 from Dictyostelium discoideum in complex with Geldanamycin	A				Q4DW89	heat shock protein 90, putative	pocket1	17.2842	1.92	0.476	0.91784	0.38	0.821	0.76004
17DMAG	PDBBC2	CO[C@H]1[C@@H](OC)C[C@H](C)[C@@H](OC)C2=CC(=O)C=C(NC(=O)C(C)=CC=C[C@H](C)[C@@H](OC(N)=O)/C(C)=C/[C@@H]1C)C2=O	0.98	0.84	1	0.948759287595749	PDB	3pej	CHAPERONE | Crystal Structure of the N-terminal domain of an HSP90 from Plasmodium Falciparum, PFL1070c in the presence of Macbecin	A				Q4DBM7	heat shock protein 85, putative	pocket1	22.6164	2.79	0.507	0.75766	1.35	0.78	0.71775
17DMAG	PDBBC2	CO[C@H]1[C@@H](OC)C[C@H](C)[C@@H](OC)C2=CC(=O)C=C(NC(=O)C(C)=CC=C[C@H](C)[C@@H](OC(N)=O)/C(C)=C/[C@@H]1C)C2=O	0.98	0.84	1	0.948759287595749	PDB	3pej	CHAPERONE | Crystal Structure of the N-terminal domain of an HSP90 from Plasmodium Falciparum, PFL1070c in the presence of Macbecin	B				Q4DW89	heat shock protein 90, putative	pocket1	17.2842	2.08	0.46	0.75588	0.86	0.757	0.70649
17DMAG	CHEMBL377559	C=CCNc1c(O)cc2c(O)c1C[C@@H](C)C[C@H](OC)[C@H](O)[C@@H](C)/C=C(\C)[C@H](OC(N)=O)[C@@H](OC)/C=C\C=C(/C)C(=O)N2	0.9	0.87	0.78	0.86389023065567	CHEMBL	P16234	homo sapiens | platelet-derived growth factor receptor alpha	A	pocket2	7.2444	IC50=62.0nM	Q4E020	Serine/threonine-protein kinase NEK6, putative	pocket20	5.5882	6.38	0.189	0.26197	2.2	0.237	0.51824
17DMAG	PDB13T	C/C=C\[C@H](C)[C@H]1O[C@]1(C)[C@@H](O)[C@H]1COC(=O)[C@H](O)[C@@H](OC)[C@H](C)C(=O)[C@H](C)[C@@H](O)/C(C)=C/[C@H](C)C(=O)CC[C@@H](C)C1=O	0.86	0.77	0.74	0.808933928608894	PDB	2otj	RIBOSOME | 13-deoxytedanolide bound to the large subunit of Haloarcula marismortui	3				Q4CV79	60S ribosomal protein L44	pocket1	5.408	1.83	0.256	0.80856	2.09	0.1	0.25778
17DMAG	PDB82Z	COc1cc2cc(c1Cl)NC(=O)C[C@H](O)/C(C)=C/[C@H](C)[C@@H](OC(N)=O)CC(=O)[C@H](OC)/C=C/C=C(\C)C2	0.84	0.75	0.81	0.807478159666061	PDB	7vyp	TRANSFERASE | The structure of GdmN complex with the natural tetrahedral intermediate, carbamoylated derivative, and AMP	B				Q4D5B6	5-oxoprolinase, putative	pocket29	7.3222	7.79	0.065	0.38179	0.25	0	0.54189
17DMAG	PDBCGM	CC[C@H]1OC(=O)C[C@@H](O)[C@H](C)[C@@H](O[C@@H]2O[C@H](C)[C@@H](O)[C@H](N(C)C)[C@H]2O)[C@@H](CC=O)C[C@@H](C)C(=O)/C=C/C(C)=C/[C@@H]1C	0.87	0.74	0.74	0.807134672999382	PDB	6b11	OXIDOREDUCTASE | TylHI in complex with native substrate 23-deoxy-5-O-mycaminosyl-tylonolide (23-DMTL)	A				Q4D0S6	cytochrome P450, putative	pocket45	63.0866	3.29	0.172	0.85023	3.03	0.044	0.42396
17DMAG	PDBCGM	CC[C@H]1OC(=O)C[C@@H](O)[C@H](C)[C@@H](O[C@@H]2O[C@H](C)[C@@H](O)[C@H](N(C)C)[C@H]2O)[C@@H](CC=O)C[C@@H](C)C(=O)/C=C/C(C)=C/[C@@H]1C	0.87	0.74	0.74	0.807134672999382	PDB	6b11	OXIDOREDUCTASE | TylHI in complex with native substrate 23-deoxy-5-O-mycaminosyl-tylonolide (23-DMTL)	B				Q4D0S6	cytochrome P450, putative	pocket45	63.0866	3.28	0.173	0.8498	2.97	0.044	0.42355
17DMAG	PDBLC2	CC(=O)C(=O)N[C@@H]1/C=C(C)/C=C/[C@@H](O)C/C=C(C)/C=C/[C@@H](O)C[C@H]2OC(=O)[C@]1(C)C(=O)[C@@H]2C	0.85	0.77	0.75	0.804837837815285	PDB	3jq4	RNA | The structure of the complex of the large ribosomal subunit from D. Radiodurans with the antibiotic lankacidin					INTERACTING WITH NUCLEIC ACIDS
17DMAG	PUBCHEM101434769	CO[C@H]1/C=C/C=C/C=C/C[C@H](OC(=O)[C@@H](C)NC(=O)C2CCCCC2)[C@H](C)[C@@H](O)/C(C)=C\CCc2cc(O)c(SC)c(c2O)NC(=O)C1	0.85	0.79	0.72	0.804822474718094	BindingDB (ChEMBL)	P17861	homo sapiens | x-box-binding protein 1	A	pocket5	14.2056	IC50=14.0nM	Q4DT20	hypothetical protein, conserved	pocket9	12.6089	5.2	0.119	0.41925	0.25	0.071	0.81212
17DMAG	PDBC0T	COC(=O)NC1=C2/C(=C\CSSSC)[C@](O)(C#C/C=C\C#C[C@@H]2O[C@@H]2O[C@H](C)[C@@H](NO)[C@H](O)[C@H]2O)CC1=O	0.88	0.67	0.78	0.804168879985809	PDB	3oti	transferase/antibiotic | Crystal Structure of CalG3, Calicheamicin Glycostyltransferase, TDP and calicheamicin T0 bound form	A				Q4CYW0	UDP-glucoronosyl and UDP-glucosyl transferase, putative	pocket2	5.4372	3.44	0.124	0.82824	3.52	0	0.20331
17DMAG	PDBC0T	COC(=O)NC1=C2/C(=C\CSSSC)[C@](O)(C#C/C=C\C#C[C@@H]2O[C@@H]2O[C@H](C)[C@@H](NO)[C@H](O)[C@H]2O)CC1=O	0.88	0.67	0.78	0.804168879985809	PDB	3oti	transferase/antibiotic | Crystal Structure of CalG3, Calicheamicin Glycostyltransferase, TDP and calicheamicin T0 bound form	B				Q4CYW0	UDP-glucoronosyl and UDP-glucosyl transferase, putative	pocket19	5.4268	3.4	0.124	0.83118	4.22	0.029	0.25069
17DMAG	PDBC0T	COC(=O)NC1=C2/C(=C\CSSSC)[C@](O)(C#C/C=C\C#C[C@@H]2O[C@@H]2O[C@H](C)[C@@H](NO)[C@H](O)[C@H]2O)CC1=O	0.88	0.67	0.78	0.804168879985809	PDB	3rsc	transferase/antibiotic | Crystal Structure of CalG2, Calicheamicin Glycosyltransferase, TDP and calicheamicin T0 bound form	A				Q4CYW0	UDP-glucoronosyl and UDP-glucosyl transferase, putative	pocket19	5.4268	3.56	0.148	0.84107	3.57	0.071	0.27303
17DMAG	PDBC0T	COC(=O)NC1=C2/C(=C\CSSSC)[C@](O)(C#C/C=C\C#C[C@@H]2O[C@@H]2O[C@H](C)[C@@H](NO)[C@H](O)[C@H]2O)CC1=O	0.88	0.67	0.78	0.804168879985809	PDB	3rsc	transferase/antibiotic | Crystal Structure of CalG2, Calicheamicin Glycosyltransferase, TDP and calicheamicin T0 bound form	B				Q4CYW0	UDP-glucoronosyl and UDP-glucosyl transferase, putative	pocket19	5.4268	3.56	0.148	0.84207	3.52	0.1	0.27308
17DMAG	CHEMBL285848	CCCC[C@@H](C)C=C(C)C=C(C)C(=O)NC1=C[C@@](O)(/C=C/C=CC=CC(=O)NC2C(=O)CCC2=O)[C@@H]2O[C@@H]2C1=O	0.89	0.62	0.81	0.803993701934814	CHEMBL	O89049					IC50=272.0nM	AF PDB NOT GENERATED, VIRAL PROTEIN?
17DMAG	CHEMBL3914342	C[C@@H]1/C=C\C(=O)[C@@H](O)[C@@H](O)C/C=C/c2cc(NCC(=O)N(C)C)cc(O)c2C(=O)O[C@H]1C	0.8	0.87	0.74	0.799727454781532	CHEMBL	Q02750	homo sapiens | dual specificity mitogen-activated protein kinase kinase 1	A	pocket14	14.9891	IC50=318.0nM	Q4CZ32	mitogen-activated protein kinase kinase 4, putative	pocket10	9.9933	2.84	0.311	0.69448	2.04	0.467	0.22757
17DMAG	CHEMBL4438856	C=CC(=O)Nc1cc(Nc2nccc(NC(=O)c3ccc(C(F)(F)F)cc3)n2)c(OC)cc1N(C)CCN(C)C	0.81	0.84	0.73	0.797438248991966	CHEMBL	P00533	homo sapiens | epidermal growth factor receptor	A	pocket76	7.1552	IC50=46.52nM	Q4E4B3	Protein kinase domain, putative	pocket51	8.8704	6.86	0.109	0.28061	1.47	0.241	0.58565
17DMAG	PDBS1A	CO[C@H]1CCCC[C@@H](c2ccccc2)OC(=O)[C@@H](C)[C@@]2(O)O[C@H]([C@@H](C)[C@H](O)[C@H]2OC)[C@@H](C)/C=C/[C@H]1OC	0.84	0.74	0.78	0.797363385558128	PDBBind	1w96	LIGASE | Crystal Structure of Biotin Carboxylase Domain of Acetyl-coenzyme A Carboxylase from Saccharomyces cerevisiae in Complex with Soraphen A	A			Kd=3.9nM	Q4CS16	3-methylcrotonyl-CoA carboxylase, putative	pocket21	5.2458	3.09	0.324	0.73254	2.09	0.31	0.60332
17DMAG	PDBS1A	CO[C@H]1CCCC[C@@H](c2ccccc2)OC(=O)[C@@H](C)[C@@]2(O)O[C@H]([C@@H](C)[C@H](O)[C@H]2OC)[C@@H](C)/C=C/[C@H]1OC	0.84	0.74	0.78	0.797363385558128	PDBBind	1w96	LIGASE | Crystal Structure of Biotin Carboxylase Domain of Acetyl-coenzyme A Carboxylase from Saccharomyces cerevisiae in Complex with Soraphen A	B			Kd=3.9nM	Q4CS16	3-methylcrotonyl-CoA carboxylase, putative	pocket21	5.2458	3.11	0.318	0.7348	2.07	0.31	0.6239
17DMAG	PDBS1A	CO[C@H]1CCCC[C@@H](c2ccccc2)OC(=O)[C@@H](C)[C@@]2(O)O[C@H]([C@@H](C)[C@H](O)[C@H]2OC)[C@@H](C)/C=C/[C@H]1OC	0.84	0.74	0.78	0.797363385558128	PDBBind	1w96	LIGASE | Crystal Structure of Biotin Carboxylase Domain of Acetyl-coenzyme A Carboxylase from Saccharomyces cerevisiae in Complex with Soraphen A	C			Kd=3.9nM	Q4CS16	3-methylcrotonyl-CoA carboxylase, putative	pocket21	5.2458	3.23	0.321	0.72424	2.05	0.302	0.61357
17DMAG	PDBS1A	CO[C@H]1CCCC[C@@H](c2ccccc2)OC(=O)[C@@H](C)[C@@]2(O)O[C@H]([C@@H](C)[C@H](O)[C@H]2OC)[C@@H](C)/C=C/[C@H]1OC	0.84	0.74	0.78	0.797363385558128	PDBBind	3jrx	LIGASE | Crystal structure of the BC domain of ACC2 in complex with soraphen A	A			Kd=1.0nM	Q4CS16	3-methylcrotonyl-CoA carboxylase, putative	pocket21	5.2458	3.55	0.316	0.74797	2.08	0.31	0.58976
17DMAG	CHEMBL369505	CCOCCC1(Oc2ccc(Oc3ccc(C(F)(F)F)cc3)cc2)C(=O)NC(=O)C(N)C1=O	0.81	0.81	0.75	0.795677155256271	CHEMBL	P45452	homo sapiens | collagenase 3	A	pocket32	15.3912	IC50=5.0nM	Q4CR95	trans-sialidase, Group II, putative	pocket21	4.9738	6.83	0.065	0.37848	1.47	0.077	0.52403
17DMAG	CHEMBL369505	CCOCCC1(Oc2ccc(Oc3ccc(C(F)(F)F)cc3)cc2)C(=O)NC(=O)C(N)C1=O	0.81	0.81	0.75	0.795677155256271	CHEMBL	P50281	homo sapiens | matrix metalloproteinase-14	A	pocket12	9.4526	IC50=150.0nM	Q4DCP9	trans-sialidase, Group V, putative	pocket2	8.5746	6.87	0.062	0.32071	2.3	0.143	0.50013
acoziborole	CHEMBL4161495	O=C(Nc1ccc(C(F)(F)F)cc1)Nc1ccc2c(c1)B(O)OC2	0.88	0.82	0.96	0.884720370173454	CHEMBL	P00915	homo sapiens | carbonic anhydrase 1	A	pocket1	21.442	Ki=487.0nM	Q4DKE0	carbonic anhydrase-like protein, putative	pocket36	14.286	2.57	0.257	0.80294	0.63	0.519	0.81123
acoziborole	CHEMBL4161495	O=C(Nc1ccc(C(F)(F)F)cc1)Nc1ccc2c(c1)B(O)OC2	0.88	0.82	0.96	0.884720370173454	CHEMBL	P00918	homo sapiens | carbonic anhydrase 2	A	pocket1	28.2275	Ki=456.0nM	Q4DKE0	carbonic anhydrase-like protein, putative	pocket36	14.286	2.67	0.277	0.80729	1.08	0.562	0.81304
acoziborole	CHEMBL5204060	O=C(Nc1ccc2c(c1)B(O)OC2)c1cccc(OCC2CCCCC2)c1	0.85	0.84	0.89	0.858174249529839	CHEMBL	P29990					EC50=540.0nM	AF PDB NOT GENERATED, VIRAL PROTEIN?
acoziborole	CHEMBL4746021	COc1ccc(C)cc1NC(=O)Nc1ccc2c(c1)B(O)OC2	0.83	0.81	0.96	0.855556309223175	CHEMBL	O43570	homo sapiens | carbonic anhydrase 12	A	pocket13	7.0503	Ki=69.0nM	Q4CVY4	carbonic anhydrase-like protein, putative	pocket38	6.1636	3.14	0.232	0.63389	3.13	0.13	0.27634
acoziborole	CHEMBL4746021	COc1ccc(C)cc1NC(=O)Nc1ccc2c(c1)B(O)OC2	0.83	0.81	0.96	0.855556309223175	CHEMBL	Q16790	homo sapiens | carbonic anhydrase 9	A	pocket11	5.238	Ki=414.0nM	Q4CR91	intraflagellar transport protein 140, putative	pocket60	5.2501	7.02	0.06	0.32196	0.26	0.067	0.78394
acoziborole	PUBCHEM71267521	CCCNC(=O)c1cc(NC(=O)c2ccccc2C(F)(F)F)cc2[nH]c(COC)nc12	0.85	0.83	0.88	0.853293865919113	BindingDB (US Patent)	O14684	homo sapiens | prostaglandin e synthase	A	pocket11	8.721	IC50=140.0nM	Q4E133	histidine ammonia-lyase, putative	pocket2	9.4038	4.14	0.082	0.60202	0.98	0.067	0.43116
acoziborole	CHEMBL5086168	CC(C)(O)c1ccc(NC(=O)c2cccc(-c3ccccc3OCC(F)(F)F)c2F)cc1	0.86	0.83	0.86	0.852406963706017	CHEMBL	Q16739	homo sapiens | ceramide glucosyltransferase	A	pocket4	14.1201	IC50=45.0nM	Q4CX26	retrotransposon hot spot (RHS) protein, putative	pocket18	5.2994	7.19	0.092	0.30644	2.4	0.111	0.50853
acoziborole	CHEMBL4645290	C=CC(=O)Nc1cccc(Nc2nc(Nc3ccc4c(c3)B(O)OC4(C)C)ncc2C(F)(F)F)c1	0.9	0.72	0.87	0.849972113966942	CHEMBL	P52333	homo sapiens | tyrosine-protein kinase jak3	A	pocket87	35.2592	IC50=1.0nM	Q4E1J8	STE/STE11 serine/threonine-protein kinase, putative	pocket76	18.6764	6.04	0.212	0.26478	0.94	0.29	0.53184
acoziborole	CHEMBL4645290	C=CC(=O)Nc1cccc(Nc2nc(Nc3ccc4c(c3)B(O)OC4(C)C)ncc2C(F)(F)F)c1	0.9	0.72	0.87	0.849972113966942	CHEMBL	Q06187	homo sapiens | tyrosine-protein kinase btk	A	pocket66	14.4485	IC50=2.0nM	Q4D5Q9	STE group serine/threonine-protein kinase, putative	pocket163	15.703	6.05	0.14	0.47583	1.21	0.318	0.7277
acoziborole	PUBCHEM155572614	Cc1cnc(Nc2ccc3c(c2)C(C)(C)OB3O)nc1NC1CCCC1	0.89	0.74	0.86	0.844688713550568	BindingDB (US Patent)	O60674	homo sapiens | tyrosine-protein kinase jak2	A	pocket90	28.9559	IC50=83.9nM	Q4DPG2	STE/STE11 serine/threonine-protein kinase, putative	pocket87	16.1287	7.75	0.167	0.30747	0.81	0.625	0.72394
acoziborole	PUBCHEM155572614	Cc1cnc(Nc2ccc3c(c2)C(C)(C)OB3O)nc1NC1CCCC1	0.89	0.74	0.86	0.844688713550568	BindingDB (US Patent)	P23458	homo sapiens | tyrosine-protein kinase jak1	A	pocket74	14.9887	IC50=2.4nM	Q4DW68	Phosphatidylinositol 3-kinase tor1	pocket213	14.2574	9.58	0.047	0.30195	2.42	0.104	0.55451
acoziborole	CHEMBL3890168	CC(C)CCNC(=O)c1ccc(NC(=O)N2Cc3ccc(C(F)(F)F)cc3C2)cc1	0.85	0.79	0.88	0.843786656856537	CHEMBL	P43490	homo sapiens | nicotinamide phosphoribosyltransferase	A	pocket23	7.3691	Ki=23.0nM	Q4DPA0	nicotinate phosphoribosyltransferase, putative	pocket3	16.1017	3.38	0.135	0.37091	1.64	0.344	0.60828
acoziborole	CHEMBL3652531	COc1c(CO)cc(C(C)(C)C)cc1NC(=O)N[C@@H]1Cc2c(F)cccc2[C@@H]1O	0.87	0.77	0.85	0.843591719865799	CHEMBL	Q16539	homo sapiens | mitogen-activated protein kinase 14	A	pocket1	14.6901	IC50=3.0nM	Q4D3A0	mitogen activated protein kinase 2, putative	pocket12	18.6249	2.07	0.402	0.88617	0.91	0.64	0.77727
acoziborole	PDBXYX	CC(=O)c1ccc(-c2cccc(NC(=O)CCc3cccc4c3[B-](O)(O)OC4)c2)cc1	0.91	0.68	0.87	0.841125816106796	PDB	8t1q	HYDROLASE/INHIBITOR | Crystal structure of human CPSF73 catalytic segment in complex with compound 1	A				Q4DR37	cleavage and polyadenylation specificity factor, putative	pocket59	5.5978	3.09	0.18	0.84012	2.24	0.136	0.26364
acoziborole	CHEMBL574146	O=C1Nc2ccc(Cl)cc2C(CNC(=O)c2cccc(F)c2)(C(F)(F)F)O1	0.88	0.81	0.8	0.840635791420937	CHEMBL	Q9H5J4	homo sapiens | very long chain fatty acid elongase 6	A	pocket1	22.4435	IC50=261.0nM	Q4DHY3	fatty acid elongase, putative	pocket3	14.821	1.59	0.344	0.91709	2.28	0.037	0.61498
acoziborole	CHEMBL572158	O=C1Nc2ccc(Cl)cc2C(CNC(=O)c2ccc(F)cc2)(C(F)(F)F)O1	0.87	0.81	0.8	0.838972136378288	CHEMBL	Q920L5	mus musculus | very long chain fatty acid elongase 6	A	pocket2	27.3344	IC50=26.0nM	Q4DHY3	fatty acid elongase, putative	pocket3	14.821	1.73	0.337	0.91121	2.27	0.037	0.6155
acoziborole	CHEMBL5911378	Cc1c(Oc2cccc(CNC(=O)OC(C)(C)C)c2F)ccc2c1B(O)OC2	0.89	0.68	0.88	0.838558226823807	BindingDB (US Patent)	P09211	homo sapiens | glutathione s-transferase p	A	pocket1	12.8428	IC50=664.0nM	Q4DUM3	elongation factor 1-gamma (EF-1-gamma), putative	pocket5	6.2858	2.58	0.232	0.80873	2.83	0.037	0.31168
acoziborole	CHEMBL5911378	Cc1c(Oc2cccc(CNC(=O)OC(C)(C)C)c2F)ccc2c1B(O)OC2	0.89	0.68	0.88	0.838558226823807	BindingDB (US Patent)	P17612	homo sapiens | camp-dependent protein kinase catalytic subunit alpha	A	pocket12	19.7931	IC50=7.88nM	Q4E4S9	cAMP-dependent protein kinase catalytic subunit 1	pocket2	32.3773	2.34	0.529	0.87351	0.73	0.791	0.81611
acoziborole	CHEMBL5911378	Cc1c(Oc2cccc(CNC(=O)OC(C)(C)C)c2F)ccc2c1B(O)OC2	0.89	0.68	0.88	0.838558226823807	CHEMBL	Q15418	homo sapiens | ribosomal protein s6 kinase alpha-1	A	pocket56	18.5644	IC50=25.0nM	Q4DL90	rac serine-threonine kinase, putative	pocket32	15.339	3.68	0.347	0.48947	0.85	0.49	0.8252
acoziborole	CHEMBL2010909	CCCNC(=O)c1c(NC(=O)c2c(F)cccc2C(F)(F)F)sc2c1CCOC2	0.84	0.83	0.83	0.837082773447037	CHEMBL	P34972	homo sapiens | cannabinoid receptor 2	A	pocket1	38.0313	Ki=104.71nM	Q4DKK8	lipase domain protein, putative	pocket72	36.6246	4.53	0.089	0.60664	3.28	0.075	0.35433
acoziborole	CHEMBL2010909	CCCNC(=O)c1c(NC(=O)c2c(F)cccc2C(F)(F)F)sc2c1CCOC2	0.84	0.83	0.83	0.837082773447037	CHEMBL	Q9QZN9	rattus norvegicus | cannabinoid receptor 2	A	pocket10	29.0612	Ki=331.13nM	Q4DKK8	lipase domain protein, putative	pocket72	36.6246	4.78	0.096	0.59124	3.73	0.049	0.34146
acoziborole	PDBA1LXH	C=C(C[C@H]1O[B-](O)(O)c2ccc(Oc3ccc(OC)cc3)cc21)C(=O)O	0.89	0.68	0.88	0.836364433169365	PDB	8y4m	METAL BINDING PROTEIN/INHIBITOR | Metal Beta-Lactamase VIM-2 in Complex with MBL inhibitor B9	A				Q4D6D7	metallo-beta-lactamase superfamily, putative	pocket30	4.867	2.57	0.126	0.77048	1.68	0.077	0.22475
acoziborole	PDBA1LXH	C=C(C[C@H]1O[B-](O)(O)c2ccc(Oc3ccc(OC)cc3)cc21)C(=O)O	0.89	0.68	0.88	0.836364433169365	PDB	8y4m	METAL BINDING PROTEIN/INHIBITOR | Metal Beta-Lactamase VIM-2 in Complex with MBL inhibitor B9	B				Q4D6D7	metallo-beta-lactamase superfamily, putative	pocket30	4.867	2.64	0.126	0.76653	2.39	0.062	0.23839
acoziborole	PDBA1LXH	C=C(C[C@H]1O[B-](O)(O)c2ccc(Oc3ccc(OC)cc3)cc21)C(=O)O	0.89	0.68	0.88	0.836364433169365	PDB	8y4m	METAL BINDING PROTEIN/INHIBITOR | Metal Beta-Lactamase VIM-2 in Complex with MBL inhibitor B9	C				Q4D6D7	metallo-beta-lactamase superfamily, putative	pocket30	4.867	2.61	0.126	0.76859	3.14	0.067	0.21711
acoziborole	CHEMBL2338686	O=C(Nc1cc(C(F)(F)F)cc(C(F)(F)F)c1)c1ccc2ccccc2c1O	0.87	0.72	0.88	0.83588333427906	CHEMBL	P51575	homo sapiens | p2x purinoceptor 1	A	pocket28	12.1091	IC50=341.0nM	Q4D9T2	hypothetical protein	pocket23	5.4133	7.46	0.047	0.24459	3.32	0.118	0.50329
acoziborole	CHEMBL2338686	O=C(Nc1cc(C(F)(F)F)cc(C(F)(F)F)c1)c1ccc2ccccc2c1O	0.87	0.72	0.88	0.83588333427906	CHEMBL	P56373	homo sapiens | p2x purinoceptor 3	A	pocket5	12.3513	IC50=195.0nM	Q4CYV1	Endoplasmic Reticulum-Golgi Intermediate Compartment (ERGIC)/Endoplasmic reticulum vesicle transporter, putative	pocket34	11.3018	6.39	0.094	0.34817	1.55	0.16	0.50666
acoziborole	CHEMBL2338686	O=C(Nc1cc(C(F)(F)F)cc(C(F)(F)F)c1)c1ccc2ccccc2c1O	0.87	0.72	0.88	0.83588333427906	CHEMBL	Q99571	homo sapiens | p2x purinoceptor 4	A	pocket30	6.5604	IC50=729.0nM	Q4D226	Na/H antiporter-like protein, putative	pocket16	6.61	6.49	0.047	0.2829	1.82	0.069	0.53237
acoziborole	CHEMBL2338686	O=C(Nc1cc(C(F)(F)F)cc(C(F)(F)F)c1)c1ccc2ccccc2c1O	0.87	0.72	0.88	0.83588333427906	CHEMBL	Q99572	homo sapiens | p2x purinoceptor 7	A	pocket46	10.7504	IC50=797.0nM	Q4DAY3	hypothetical protein, conserved	pocket22	8.2148	7.32	0.047	0.18606	2.39	0.074	0.52058
acoziborole	CHEMBL4792252	CC1(C)C(=O)C(C)(C)c2cc(C(=O)Nc3ccc(C(=O)O)cc3)ccc21	0.88	0.73	0.86	0.83568799495697	BindingDB (Curated from the literature by BindingDB)	P13631	homo sapiens | retinoic acid receptor gamma	A	pocket14	5.0336	Ki=1.0nM	Q4DJ15	CLC-type chloride channel, putative	pocket30	14.5008	6.91	0.073	0.24218	3.21	0.061	0.52867
acoziborole	CHEMBL1669674	CC(=O)c1cccc(NC(=O)c2ccc(N3CCCC3)c(C(F)(F)F)c2)c1	0.84	0.78	0.88	0.835551619529724	CHEMBL	Q923Y8	mus musculus | trace amine-associated receptor 1	A	pocket19	10.6034	Ki=26.0nM	Q4DKK8	lipase domain protein, putative	pocket6	8.3787	4.83	0.072	0.61908	1.85	0.091	0.45258
acoziborole	CHEMBL23740	CCCCCCCCCCOc1ccc(C(=O)Nc2c(C)cc(C)c3c2OC(C)(C)C3)cc1	0.83	0.81	0.87	0.835481598973274	CHEMBL	Q95214	oryctolagus cuniculus | sterol o-acyltransferase 1	A	pocket17	19.3884	IC50=30.0nM	Q4E2S1	hypothetical protein, conserved	pocket26	21.8864	5.89	0.053	0.38569	2.19	0.097	0.63672
AN2502998	CHEMBL4474270	O=CN(O)C[C@@H](CC1CCCC1)C(=O)N1NCCC[C@H]1C(=O)Nc1cccc2c1COB2O	0.88	0.82	0.82	0.850248858332634	BindingDB (ChEMBL)	P68825	staphylococcus aureus (strain mu50 / atcc700699) | peptide deformylase	A	pocket1	12.997	IC50=158.0nM	Q4DNK4	polypeptide deformylase-like protein, putative	pocket1	31.6748	2.85	0.176	0.77167	1.69	0.225	0.5919
AN2502998	CHEMBL4474270	O=CN(O)C[C@@H](CC1CCCC1)C(=O)N1NCCC[C@H]1C(=O)Nc1cccc2c1COB2O	0.88	0.82	0.82	0.850248858332634	CHEMBL	P68826	staphylococcus aureus | peptide deformylase	A	pocket1	13.7523	IC50=158.0nM	Q4DNK4	polypeptide deformylase-like protein, putative	pocket1	31.6748	2.82	0.176	0.77156	1.69	0.225	0.59985
AN2502998	CHEMBL100114	COc1ccc(OCC(=O)N[C@@H](CC(C)C)C(=O)N[C@H]2CC(=O)OC2O)c2ccccc12	0.87	0.8	0.84	0.846649944782257	BindingDB (ChEMBL)	P42574	homo sapiens | caspase-3	A	pocket10	10.6875	IC50=263.0nM	Q4DP39	metacaspase 5, putative	pocket1	5.5917	3.48	0.139	0.62031	2.42	0	0.19632
AN2502998	PUBCHEM170626265	Cc1cnc(Nc2cc(C)c3c(c2)COB3O)nc1NC1COCCC1C#N	0.9	0.7	0.88	0.844428285956383	BindingDB (US Patent)	O60674	homo sapiens | tyrosine-protein kinase jak2	A	pocket90	28.9559	IC50=3.5nM	Q4DPG2	STE/STE11 serine/threonine-protein kinase, putative	pocket87	16.1287	7.75	0.167	0.30747	0.81	0.625	0.72394
AN2502998	PUBCHEM170626265	Cc1cnc(Nc2cc(C)c3c(c2)COB3O)nc1NC1COCCC1C#N	0.9	0.7	0.88	0.844428285956383	BindingDB (US Patent)	P23458	homo sapiens | tyrosine-protein kinase jak1	A	pocket74	14.9887	IC50=0.6nM	Q4DW68	Phosphatidylinositol 3-kinase tor1	pocket213	14.2574	9.58	0.047	0.30195	2.42	0.104	0.55451
AN2502998	CHEMBL323322	CC(C)C(NC(=O)CNc1cccc2ccccc12)C(=O)N[C@H]1CC(=O)OC1O	0.88	0.75	0.85	0.840170577168465	BindingDB (ChEMBL)	Q14790	homo sapiens | caspase-8	A	pocket18	11.8576	IC50=450.0nM	Q4D5G8	Peptidase C50 separase, putative	pocket30	5.6286	6.22	0.08	0.41357	2.75	0.146	0.50904
AN2502998	CHEMBL5204060	O=C(Nc1ccc2c(c1)B(O)OC2)c1cccc(OCC2CCCCC2)c1	0.89	0.68	0.89	0.837873905897141	CHEMBL	P29990					EC50=540.0nM	AF PDB NOT GENERATED, VIRAL PROTEIN?
AN2502998	PUBCHEM9552018	CCN(CC)S(=O)(=O)c1cccc(C(=O)N[C@H](C(=O)OCC(=O)Nc2ccccc2)C(C)C)c1	0.82	0.86	0.85	0.835835114121437	BindingDB (PubChem)	O95180	homo sapiens | voltage-dependent t-type calcium channel subunit alpha-1h	A	pocket169	32.123	EC50=558.0nM	Q4DPH2	hypothetical protein, conserved	pocket70	13.1075	5.91	0.098	0.12654	1.27	0.125	0.51406
AN2502998	PUBCHEM171902408	Cc1cnc(Nc2ccc3c(c2)COB3O)nc1NC1COCC[C@@H]1C#N	0.88	0.7	0.88	0.835409864783287	BindingDB (US Patent)	Q07343	homo sapiens | 3',5'-cyclic-amp phosphodiesterase 4b	A	pocket1	48.3648	IC50=972.0nM	Q4E664	hypothetical protein, conserved	pocket39	26.8359	3.12	0.265	0.46894	0.54	0.721	0.72341
AN2502998	CHEMBL4575821	O=C(CC(=O)Nc1ccc2c(c1)B(O)OC2)Nc1ccc2c(c1)B(O)OC2	0.92	0.62	0.87	0.834036454558373	CHEMBL	O43570	homo sapiens | carbonic anhydrase 12	A	pocket13	7.0503	Ki=125.0nM	Q4CVY4	carbonic anhydrase-like protein, putative	pocket38	6.1636	3.14	0.232	0.63389	3.13	0.13	0.27634
AN2502998	CHEMBL4575821	O=C(CC(=O)Nc1ccc2c(c1)B(O)OC2)Nc1ccc2c(c1)B(O)OC2	0.92	0.62	0.87	0.834036454558373	BindingDB (ChEMBL)	P00915	homo sapiens | carbonic anhydrase 1	A	pocket1	21.442	Ki=886.0nM	Q4DKE0	carbonic anhydrase-like protein, putative	pocket36	14.286	2.57	0.257	0.80294	0.63	0.519	0.81123
AN2502998	CHEMBL4575821	O=C(CC(=O)Nc1ccc2c(c1)B(O)OC2)Nc1ccc2c(c1)B(O)OC2	0.92	0.62	0.87	0.834036454558373	BindingDB (ChEMBL)	P00918	homo sapiens | carbonic anhydrase 2	A	pocket1	28.2275	Ki=339.0nM	Q4DKE0	carbonic anhydrase-like protein, putative	pocket36	14.286	2.67	0.277	0.80729	1.08	0.562	0.81304
AN2502998	CHEMBL4575821	O=C(CC(=O)Nc1ccc2c(c1)B(O)OC2)Nc1ccc2c(c1)B(O)OC2	0.92	0.62	0.87	0.834036454558373	CHEMBL	Q16790	homo sapiens | carbonic anhydrase 9	A	pocket11	5.238	Ki=158.0nM	Q4CR91	intraflagellar transport protein 140, putative	pocket60	5.2501	7.02	0.06	0.32196	0.26	0.067	0.78394
AN2502998	CHEMBL4848864	CNC(=O)c1cc(C(=O)NC2CC2)cc2c1OC[C@H]2c1cccc(OC)c1	0.88	0.77	0.81	0.833705455064774	CHEMBL	O60885	homo sapiens | bromodomain-containing protein 4	A	pocket76	15.3437	IC50=50.12nM	Q4E558	Bromodomain factor 5, putative	pocket24	11.9274	7.36	0.098	0.15215	1.51	0.316	0.67079
AN2502998	CHEMBL4846405	COC(=O)CNC(=O)C(=O)[C@@H]1CCCN1C(=O)CNC(=O)c1ccnc2ccccc12	0.86	0.78	0.82	0.833646923303604	BindingDB (ChEMBL)	P70470	rattus norvegicus | acyl-protein thioesterase 1	A	pocket6	11.6427	IC50=1.1nM	Q4DY82	lysophospholipase, putative	pocket8	15.0787	1.88	0.366	0.90317	0.61	0.659	0.83765
AN2502998	CHEMBL4846405	COC(=O)CNC(=O)C(=O)[C@@H]1CCCN1C(=O)CNC(=O)c1ccnc2ccccc12	0.86	0.78	0.82	0.833646923303604	CHEMBL	Q12884	homo sapiens | prolyl endopeptidase fap	A	pocket1	26.2248	IC50=1.1nM	Q4CW83	serine peptidase, Clan SC, Family S9B	pocket10	6.7115	3.38	0.192	0.8242	2.55	0.067	0.41057
AN2502998	PDBA1LXH	C=C(C[C@H]1O[B-](O)(O)c2ccc(Oc3ccc(OC)cc3)cc21)C(=O)O	0.9	0.69	0.84	0.831033751368523	PDB	8y4m	METAL BINDING PROTEIN/INHIBITOR | Metal Beta-Lactamase VIM-2 in Complex with MBL inhibitor B9	A				Q4D6D7	metallo-beta-lactamase superfamily, putative	pocket30	4.867	2.57	0.126	0.77048	1.68	0.077	0.22475
AN2502998	PDBA1LXH	C=C(C[C@H]1O[B-](O)(O)c2ccc(Oc3ccc(OC)cc3)cc21)C(=O)O	0.9	0.69	0.84	0.831033751368523	PDB	8y4m	METAL BINDING PROTEIN/INHIBITOR | Metal Beta-Lactamase VIM-2 in Complex with MBL inhibitor B9	B				Q4D6D7	metallo-beta-lactamase superfamily, putative	pocket30	4.867	2.64	0.126	0.76653	2.39	0.062	0.23839
AN2502998	PDBA1LXH	C=C(C[C@H]1O[B-](O)(O)c2ccc(Oc3ccc(OC)cc3)cc21)C(=O)O	0.9	0.69	0.84	0.831033751368523	PDB	8y4m	METAL BINDING PROTEIN/INHIBITOR | Metal Beta-Lactamase VIM-2 in Complex with MBL inhibitor B9	C				Q4D6D7	metallo-beta-lactamase superfamily, putative	pocket30	4.867	2.61	0.126	0.76859	3.14	0.067	0.21711
AN2502998	CHEMBL196896	CCCC[C@H](NC(=O)O[C@@H]1C(=O)OCC1(C)C)C(=O)C(=O)N[C@H](C)c1ccccc1	0.85	0.79	0.83	0.829341113567352	CHEMBL	O60911	homo sapiens | cathepsin l2	A	pocket3	9.4223	IC50=79.0nM	Q4DV75	cysteine protease, putative	pocket10	5.6258	2.03	0.297	0.85728	1.01	0.2	0.52492
AN2502998	CHEMBL196896	CCCC[C@H](NC(=O)O[C@@H]1C(=O)OCC1(C)C)C(=O)C(=O)N[C@H](C)c1ccccc1	0.85	0.79	0.83	0.829341113567352	CHEMBL	P07711	homo sapiens | procathepsin l	A	pocket2	6.5334	IC50=410.0nM	Q4DV75	cysteine protease, putative	pocket10	5.6258	2.07	0.311	0.85563	3.42	0.062	0.21726
AN2502998	CHEMBL196896	CCCC[C@H](NC(=O)O[C@@H]1C(=O)OCC1(C)C)C(=O)C(=O)N[C@H](C)c1ccccc1	0.85	0.79	0.83	0.829341113567352	CHEMBL	P25774	homo sapiens | cathepsin s	A	pocket6	10.1144	IC50=13.0nM	Q4DV75	cysteine protease, putative	pocket11	5.9306	1.89	0.338	0.86478	3.3	0.042	0.25552
AN2502998	CHEMBL196896	CCCC[C@H](NC(=O)O[C@@H]1C(=O)OCC1(C)C)C(=O)C(=O)N[C@H](C)c1ccccc1	0.85	0.79	0.83	0.829341113567352	CHEMBL	P43235	homo sapiens | cathepsin k	A	pocket10	7.6983	IC50=3.0nM	Q4DV75	cysteine protease, putative	pocket10	5.6258	2.03	0.314	0.86826	2.52	0	0.42005
AN2502998	CHEMBL433492	CC(C)[C@H](NC(=O)C1(CS)CCc2ccccc2C1)C(=O)OCc1ccccc1	0.88	0.68	0.88	0.829024061560631	BindingDB (ChEMBL)	P07861	rattus norvegicus | neprilysin	A	pocket3	26.5096	Ki=2.0nM	Q4E5S1	metallo-peptidase, clan MA(E), family M1, putative, puromycin-sensitive aminopeptidase-like protein, putative	pocket95	8.7124	8.45	0.053	0.27687	2.44	0.146	0.5212
AN2502998	CHEMBL4282642	CC[C@H](C)[C@@H]1C(=O)O[C@H]1C(=O)NCC(=O)N[C@H](C(=O)OCc1ccccc1)C(C)C	0.85	0.8	0.82	0.827914595603943	CHEMBL	P28074	homo sapiens | proteasome subunit beta type-5	A	pocket2	11.5329	IC50=2.7nM	Q4D6T6	proteasome subunit beta type-5, putative	pocket2	9.5448	1.62	0.573	0.80331	2.86	0.095	0.27745
AN2502998	CHEMBL4282642	CC[C@H](C)[C@@H]1C(=O)O[C@H]1C(=O)NCC(=O)N[C@H](C(=O)OCc1ccccc1)C(C)C	0.85	0.8	0.82	0.827914595603943	CHEMBL	P49721	homo sapiens | proteasome subunit beta type-2	A	pocket3	30.3303	IC50=261.0nM	Q4CU77	proteasome subunit beta type-2, putative	pocket2	15.8719	1.08	0.385	0.93682	1.16	0.391	0.43607
AN2502998	CHEMBL284898	CCOC(=O)C(CCc1ccccc1)OC(C)C(=O)N1C(C(=O)O)CC2CCCCC21	0.89	0.68	0.85	0.827893629670143	BindingDB (ChEMBL)	P12821	homo sapiens | angiotensin-converting enzyme	A	pocket22	64.6869	IC50=24.0nM	Q4E2R7	Metallocarboxypeptidase 1	pocket2	37.3747	3.86	0.108	0.32369	1.75	0.268	0.51939
AN2502998	CHEMBL19951	C[C@H](NC(=O)[C@@H](S)Cc1ccccc1)C(=O)N1C(C(=O)O)CC2CCCCC21	0.89	0.68	0.85	0.827789843082428	CHEMBL	P08049	oryctolagus cuniculus | neprilysin	A	pocket1	42.377	IC50=5.3nM	Q4CSD4	metallo- peptidase, Clan M- Family M48, CAAX prenyl protease 1, putative	pocket25	16.2837	6.18	0.058	0.27439	1.82	0.324	0.50559
AN2502998	CHEMBL19951	C[C@H](NC(=O)[C@@H](S)Cc1ccccc1)C(=O)N1C(C(=O)O)CC2CCCCC21	0.89	0.68	0.85	0.827789843082428	BindingDB (ChEMBL)	P47820	rattus norvegicus | angiotensin-converting enzyme	A	pocket16	61.8796	IC50=0.4nM	Q4E5S1	metallo-peptidase, clan MA(E), family M1, putative, puromycin-sensitive aminopeptidase-like protein, putative	pocket95	8.7124	7.82	0.08	0.24218	2.16	0.093	0.54403
AN2502998	CHEMBL5266101	O=C(OCc1cc(Cl)cc(Cl)c1)N1CCN(C2CN(C(=O)c3ccc4c(c3)B(O)OC4)C2)CC1	0.88	0.74	0.81	0.827147305011749	CHEMBL	Q13822	homo sapiens | autotaxin	A	pocket33	7.737	IC50=130.0nM	Q4D5P0	DNA/RNA non-specific endonuclease protein-like, putative	pocket41	8.5926	3.68	0.118	0.24967	2.07	0.235	0.52127
IID432	CHEMBL6002308	CCN1CC[C@@H](NC(=O)Nc2cc3cnn(-c4ccnc(C)c4)c3cn2)C1	0.91	0.79	0.91	0.878307014703751	CHEMBL	P28482	homo sapiens | mitogen-activated protein kinase 1	A	pocket13	15.901	IC50=104.0nM	Q4D3A0	mitogen activated protein kinase 2, putative	pocket12	18.6249	2	0.409	0.92023	0.82	0.706	0.90836
IID432	CHEMBL4483661	COc1ccc2cc(C(=O)NC3CCN(c4nnnn4C)CC3)cnc2c1	0.87	0.88	0.89	0.876039937138557	CHEMBL	O60760	homo sapiens | hematopoietic prostaglandin d synthase	A	pocket1	19.2825	IC50=56.0nM	Q4DUM3	elongation factor 1-gamma (EF-1-gamma), putative	pocket5	6.2858	2.41	0.192	0.85038	2.05	0.042	0.35133
IID432	PUBCHEM166485849	O=C(NCC(=O)N1CCC[C@H]1C(=O)c1ncn[nH]1)c1ccnc2ccccc12	0.9	0.86	0.85	0.876026511192322	BindingDB (US Patent)	P97321	mus musculus | prolyl endopeptidase fap	A	pocket2	25.0545	IC50=79.43nM	Q4CW83	serine peptidase, Clan SC, Family S9B	pocket10	6.7115	3.37	0.186	0.825	2.53	0.097	0.41889
IID432	PUBCHEM121231280	Cc1ccn(CC(=O)Nc2cncc(C(=O)c3cn(C(C)C)c4ccncc34)c2)n1	0.87	0.86	0.9	0.874469086527824	BindingDB (US Patent)	P04629	homo sapiens | high affinity nerve growth factor receptor	A	pocket45	7.7798	IC50=284.0nM	Q4D3P9	protein kinase, putative	pocket11	6.7064	5.43	0.168	0.33807	2.7	0.111	0.50822
IID432	PDBKAU	Cn1cc(-c2ccncc2)c(C(=O)N[C@@H]2CCN(c3ccc(Cl)cn3)C2)n1	0.88	0.86	0.86	0.87298908829689	PDB	5sk0	HYDROLASE/HYDROLASE inhibitor | CRYSTAL STRUCTURE OF HUMAN PHOSPHODIESTERASE 10 IN COMPLEX WITH N2(c1ccc(cn1)Cl)CC[C@H](C2)NC(c3nn(cc3c4ccncc4)C)=O, micromolar IC50=0.708457	A				Q4E664	hypothetical protein, conserved	pocket46	40.0318	2.18	0.212	0.92615	1.14	0.325	0.74203
IID432	PDBKAU	Cn1cc(-c2ccncc2)c(C(=O)N[C@@H]2CCN(c3ccc(Cl)cn3)C2)n1	0.88	0.86	0.86	0.87298908829689	PDB	5sk0	HYDROLASE/HYDROLASE inhibitor | CRYSTAL STRUCTURE OF HUMAN PHOSPHODIESTERASE 10 IN COMPLEX WITH N2(c1ccc(cn1)Cl)CC[C@H](C2)NC(c3nn(cc3c4ccncc4)C)=O, micromolar IC50=0.708457	B				Q4E664	hypothetical protein, conserved	pocket46	40.0318	2.12	0.218	0.92151	1.12	0.317	0.74915
IID432	PDBKAU	Cn1cc(-c2ccncc2)c(C(=O)N[C@@H]2CCN(c3ccc(Cl)cn3)C2)n1	0.88	0.86	0.86	0.87298908829689	PDB	5sk0	HYDROLASE/HYDROLASE inhibitor | CRYSTAL STRUCTURE OF HUMAN PHOSPHODIESTERASE 10 IN COMPLEX WITH N2(c1ccc(cn1)Cl)CC[C@H](C2)NC(c3nn(cc3c4ccncc4)C)=O, micromolar IC50=0.708457	C				Q4E664	hypothetical protein, conserved	pocket46	40.0318	2.13	0.212	0.92919	1.09	0.317	0.75783
IID432	PDBKAU	Cn1cc(-c2ccncc2)c(C(=O)N[C@@H]2CCN(c3ccc(Cl)cn3)C2)n1	0.88	0.86	0.86	0.87298908829689	PDB	5sk0	HYDROLASE/HYDROLASE inhibitor | CRYSTAL STRUCTURE OF HUMAN PHOSPHODIESTERASE 10 IN COMPLEX WITH N2(c1ccc(cn1)Cl)CC[C@H](C2)NC(c3nn(cc3c4ccncc4)C)=O, micromolar IC50=0.708457	D				Q4E664	hypothetical protein, conserved	pocket46	40.0318	1.9	0.214	0.93278	1.11	0.317	0.74916
IID432	CHEMBL4638506	COc1cc(N2CC(NC(=O)c3cc4c(C)n(C)nc4cn3)C2)c(Cl)cn1	0.84	0.93	0.88	0.871967509388924	BindingDB (ChEMBL)	P08173	homo sapiens | muscarinic acetylcholine receptor m4	A	pocket1	30.3095	EC50=454.0nM	Q4DIJ2	Haemolysin-III related, putative	pocket1	79.4045	4.9	0.091	0.37416	2.5	0.118	0.54803
IID432	CHEMBL4638506	COc1cc(N2CC(NC(=O)c3cc4c(C)n(C)nc4cn3)C2)c(Cl)cn1	0.84	0.93	0.88	0.871967509388924	CHEMBL	P08485					EC50=339.0nM	AF PDB NOT GENERATED, VIRAL PROTEIN?
IID432	CHEMBL457573	CC(=O)Nc1cc(N2CCC[C@@H]2COc2ccccn2)nc(-n2nc(C)cc2C)n1	0.86	0.89	0.86	0.87056340277195	CHEMBL	P29274	homo sapiens | adenosine receptor a2a	A	pocket1	31.8371	Ki=40.0nM	Q4DKK8	lipase domain protein, putative	pocket72	36.6246	5.09	0.075	0.51199	4.26	0	0.30961
IID432	CHEMBL457573	CC(=O)Nc1cc(N2CCC[C@@H]2COc2ccccn2)nc(-n2nc(C)cc2C)n1	0.86	0.89	0.86	0.87056340277195	CHEMBL	P30542	homo sapiens | adenosine receptor a1	A	pocket7	42.4178	Ki=64.0nM	Q4DKK8	lipase domain protein, putative	pocket79	8.5621	4.34	0.073	0.60915	1.74	0.125	0.31402
IID432	CHEMBL4587530	O=C(NCc1ncccc1F)c1ncn(CCNCCc2nc3ccccc3[nH]2)n1	0.91	0.79	0.88	0.868453413248062	CHEMBL	Q9JHI9	mus musculus | ferroportin	A	pocket39	33.9133	IC50=135.0nM	Q4D4C1	MFS transporter, putative	pocket3	5.5501	4.19	0.076	0.64445	2.14	0.057	0.55912
IID432	CHEMBL4587530	O=C(NCc1ncccc1F)c1ncn(CCNCCc2nc3ccccc3[nH]2)n1	0.91	0.79	0.88	0.868453413248062	CHEMBL	Q9NP59	homo sapiens | ferroportin	A	pocket49	36.1353	IC50=89.0nM	Q4DME1	major facilitator superfamily, putative	pocket20	6.507	3.81	0.101	0.63907	2.25	0.154	0.44768
IID432	CHEMBL6038757	COCCO[C@H]1CC[C@H](NC(=O)c2nc(-n3ccnc3)cc3cn(C)nc23)CC1	0.86	0.9	0.85	0.868092611432076	CHEMBL	P28907	homo sapiens | adp-ribosyl cyclase/cyclic adp-ribose hydrolase 1	A	pocket15	5.2286	IC50=55.0nM	Q4CWE2	small GTP-binding protein, putative	pocket18	7.0901	4.71	0.082	0.46957	0.18	0	0.67189
IID432	CHEMBL3431846	Cc1cc(-c2n[nH]c([C@H]3CCCCN3C(=O)COc3ccccc3)n2)n(C)n1	0.89	0.86	0.84	0.866984099149704	CHEMBL	P32198	rattus norvegicus | carnitine o-palmitoyltransferase 1, liver isoform	A	pocket4	39.358	IC50=554.8nM	Q4E3C6	choline/carnitine O-acetyltransferase, putative	pocket2	57.5826	2.75	0.311	0.73072	0.83	0.611	0.80155
IID432	CHEMBL3431846	Cc1cc(-c2n[nH]c([C@H]3CCCCN3C(=O)COc3ccccc3)n2)n(C)n1	0.89	0.86	0.84	0.866984099149704	CHEMBL	P50416	homo sapiens | carnitine o-palmitoyltransferase 1, liver isoform	A	pocket5	52.0773	IC50=511.1nM	Q4E3C6	choline/carnitine O-acetyltransferase, putative	pocket2	57.5826	2.65	0.302	0.72931	3.04	0.139	0.34465
IID432	CHEMBL5432198	Cc1nc(N[C@H]2CCN(C(=O)Cc3ccc(F)cc3)C2)ccc1-c1ncn(C)n1	0.9	0.78	0.88	0.865966841578484	CHEMBL	P32245	homo sapiens | melanocortin receptor 4	A	pocket10	10.6438	Ki=19.0nM	Q4DKK9	lipase domain protein, putative	pocket39	26.1743	5.37	0.064	0.60241	2.55	0.154	0.42205
IID432	CHEMBL5218654	NC(=O)c1nn(CC(=O)N2CCC[C@H]2C(=O)Nc2cccc(Br)n2)c2ccccc12	0.86	0.84	0.9	0.865532875061035	CHEMBL	P00746	homo sapiens | complement factor d	A	pocket2	17.2753	IC50=67.0nM	Q4D850	hypothetical protein, conserved	pocket7	26.5681	3.47	0.177	0.62186	3.07	0.216	0.58624
IID432	PUBCHEM58103089	O=C(Nc1cccc(-c2nncn2C2CC2)c1)c1cc(-n2cncn2)ccn1	0.89	0.85	0.83	0.864755809307098	BindingDB (US Patent)	Q99683	homo sapiens | mitogen-activated protein kinase kinase kinase 5	A	pocket5	25.5452	IC50=110.0nM	Q4D578	Phosphatidylinositol 3-kinase tor2	pocket132	9.8178	9.98	0.065	0.28703	2.28	0.068	0.54063
IID432	CHEMBL5750294	CCOc1cc(-c2ccc(F)cc2)nc2cc(C(=O)NCCn3cncn3)ccc12	0.87	0.82	0.89	0.863525867462158	CHEMBL	P43490	homo sapiens | nicotinamide phosphoribosyltransferase	A	pocket23	7.3691	IC50=75.0nM	Q4DPA0	nicotinate phosphoribosyltransferase, putative	pocket3	16.1017	3.38	0.135	0.37091	1.64	0.344	0.60828
IID432	CHEMBL5282374	Cc1cc(-n2ccc(C(=O)Nc3cn(C4CCOCC4)nc3C(N)=O)n2)ccn1	0.87	0.83	0.88	0.862981900572777	CHEMBL	Q9NWZ3	homo sapiens | interleukin-1 receptor-associated kinase 4	A	pocket31	31.6069	IC50=24.0nM	Q4DIR3	protein kinase, putative	pocket123	14.4642	5.25	0.187	0.6078	0.99	0.468	0.77914
IID432	CHEMBL5951150	COc1cccnc1N[C@@H]1C[C@@H](C)N(C(=O)c2cccnc2-n2cc(C)cn2)C1	0.85	0.87	0.88	0.862264722585678	CHEMBL	O43614	homo sapiens | orexin receptor type 2	A	pocket1	44.0782	IC50=758.0nM	Q4DIJ2	Haemolysin-III related, putative	pocket1	79.4045	5.03	0.101	0.41741	2.96	0.135	0.51073
IID432	CHEMBL4784593	CCC(=O)Nc1ccc(C(=O)N2CC[C@@H](Nc3ncc4ccncc4n3)C2)cc1	0.89	0.76	0.91	0.861285373568535	CHEMBL	O75909	homo sapiens | cyclin-k	A	pocket19	10.3999	IC50=100.0nM	Q4CSD4	metallo- peptidase, Clan M- Family M48, CAAX prenyl protease 1, putative	pocket1	10.9777	7.6	0.091	0.17432	2.35	0.032	0.50578
IID432	CHEMBL4784593	CCC(=O)Nc1ccc(C(=O)N2CC[C@@H](Nc3ncc4ccncc4n3)C2)cc1	0.89	0.76	0.91	0.861285373568535	CHEMBL	P20248	homo sapiens | cyclin-a2	A	pocket4	13.2602	IC50=1000.0nM	Q4DD32	cyclin 6, putative, CYC2-like cyclin, putative	pocket18	6.8634	2.81	0.328	0.61522	1.92	0.35	0.36484
IID432	CHEMBL4784593	CCC(=O)Nc1ccc(C(=O)N2CC[C@@H](Nc3ncc4ccncc4n3)C2)cc1	0.89	0.76	0.91	0.861285373568535	CHEMBL	P24941	homo sapiens | cyclin-dependent kinase 2	A	pocket8	15.9512	IC50=1000.0nM	Q4CWR3	cdc2-related kinase 3	pocket2	11.9831	1.22	0.559	0.94738	0.36	0.694	0.95708
IID432	CHEMBL4784593	CCC(=O)Nc1ccc(C(=O)N2CC[C@@H](Nc3ncc4ccncc4n3)C2)cc1	0.89	0.76	0.91	0.861285373568535	CHEMBL	P50613	homo sapiens | cyclin-dependent kinase 7	A	pocket20	11.7584	IC50=1000.0nM	Q4DNX1	cdc2-related kinase 9	pocket60	16.851	2.81	0.304	0.79506	1.57	0.362	0.76262
IID432	CHEMBL4784593	CCC(=O)Nc1ccc(C(=O)N2CC[C@@H](Nc3ncc4ccncc4n3)C2)cc1	0.89	0.76	0.91	0.861285373568535	CHEMBL	P51946	homo sapiens | cyclin-h	A	pocket15	10.8186	IC50=1000.0nM	Q4CWS7	Cyclin 12, L-type	pocket5	12.8995	4.09	0.16	0.59333	2.47	0.067	0.33455
IID432	CHEMBL4784593	CCC(=O)Nc1ccc(C(=O)N2CC[C@@H](Nc3ncc4ccncc4n3)C2)cc1	0.89	0.76	0.91	0.861285373568535	CHEMBL	P51948	homo sapiens | cdk-activating kinase assembly factor mat1	A	pocket3	5.8952	IC50=1000.0nM	Q4DW48	hypothetical protein, conserved	pocket173	6.361	6.55	0.059	0.44611	2.29	0.15	0.51024
IID432	CHEMBL4784593	CCC(=O)Nc1ccc(C(=O)N2CC[C@@H](Nc3ncc4ccncc4n3)C2)cc1	0.89	0.76	0.91	0.861285373568535	CHEMBL	Q9NYV4	homo sapiens | cyclin-dependent kinase 12	A	pocket67	26.8188	IC50=100.0nM	Q4E600	AGC/RSK family serine/threonine kinase, putative	pocket84	18.3557	7.01	0.18	0.25483	1.04	0.432	0.65877
IID432	PUBCHEM58081301	Cc1cc(N)nc(C)c1CNC(=O)c1ncn(Cc2cccc(N3CCCC3)c2)n1	0.9	0.73	0.91	0.860936984419823	BindingDB (US Patent)	P03952	homo sapiens | plasma kallikrein	A	pocket7	8.8793	IC50=34.0nM	Q4D850	hypothetical protein, conserved	pocket15	11.0014	3.58	0.145	0.2767	2.17	0.25	0.53386
AB1	PDB5XH	Cc1cc(C(=O)Nc2nc3cccc(C)c3n2[C@@H]2CCCCN(C(=O)C=CCN(C)C)C2)ccn1	1	1	1	1.00000001490116	PDB	5feq	TRANSFERASE/TRANSFERASE INHIBITOR | EGFR KINASE DOMAIN IN COMPLEX WITH A COVALENT AMINOBENZIMIDAZOLE	A				Q4D5A5	Serine/threonine-protein kinase NEK21, putative	pocket19	13.6668	3.4	0.168	0.82349	0.92	0.25	0.78663
AB1	PDB5XH	Cc1cc(C(=O)Nc2nc3cccc(C)c3n2[C@@H]2CCCCN(C(=O)C=CCN(C)C)C2)ccn1	1	1	1	1.00000001490116	PDB	6q2a	TRANSFERASE/TRANSFERASE Inhibitor | Trypanosoma brucei CLK1 kinase domain in complex with a covalent aminobenzimidazole inhibitor AB1	A				Q4E3Z0	kinetoplastid kinetochore protein 19, putative	pocket25	15.0275	0.83	0.817	0.98553	0.74	0.86	0.83804
AB1	PDB5XH	Cc1cc(C(=O)Nc2nc3cccc(C)c3n2[C@@H]2CCCCN(C(=O)C=CCN(C)C)C2)ccn1	1	1	1	1.00000001490116	PDB	6q2a	TRANSFERASE/TRANSFERASE Inhibitor | Trypanosoma brucei CLK1 kinase domain in complex with a covalent aminobenzimidazole inhibitor AB1	B				Q4E3Z0	kinetoplastid kinetochore protein 19, putative	pocket25	15.0275	0.72	0.817	0.9889	0.63	0.864	0.86594
AB1	PDB5XH	Cc1cc(C(=O)Nc2nc3cccc(C)c3n2[C@@H]2CCCCN(C(=O)C=CCN(C)C)C2)ccn1	1	1	1	1.00000001490116	PDB	6q2a	TRANSFERASE/TRANSFERASE Inhibitor | Trypanosoma brucei CLK1 kinase domain in complex with a covalent aminobenzimidazole inhibitor AB1	C				Q4E3Z0	kinetoplastid kinetochore protein 19, putative	pocket25	15.0275	0.73	0.817	0.98866	0.64	0.864	0.86421
AB1	PDB5XH	Cc1cc(C(=O)Nc2nc3cccc(C)c3n2[C@@H]2CCCCN(C(=O)C=CCN(C)C)C2)ccn1	1	1	1	1.00000001490116	PDB	6q2a	TRANSFERASE/TRANSFERASE Inhibitor | Trypanosoma brucei CLK1 kinase domain in complex with a covalent aminobenzimidazole inhibitor AB1	D				Q4E3Z0	kinetoplastid kinetochore protein 19, putative	pocket25	15.0275	0.81	0.817	0.98622	0.75	0.864	0.82593
AB1	PDB5XH	Cc1cc(C(=O)Nc2nc3cccc(C)c3n2[C@@H]2CCCCN(C(=O)C=CCN(C)C)C2)ccn1	1	1	1	1.00000001490116	PDB	6q2a	TRANSFERASE/TRANSFERASE Inhibitor | Trypanosoma brucei CLK1 kinase domain in complex with a covalent aminobenzimidazole inhibitor AB1	E				Q4E3Z0	kinetoplastid kinetochore protein 19, putative	pocket25	15.0275	0.72	0.817	0.98894	0.64	0.864	0.8637
AB1	PDB5XH	Cc1cc(C(=O)Nc2nc3cccc(C)c3n2[C@@H]2CCCCN(C(=O)C=CCN(C)C)C2)ccn1	1	1	1	1.00000001490116	PDB	6q2a	TRANSFERASE/TRANSFERASE Inhibitor | Trypanosoma brucei CLK1 kinase domain in complex with a covalent aminobenzimidazole inhibitor AB1	F				Q4E3Z0	kinetoplastid kinetochore protein 19, putative	pocket25	15.0275	0.73	0.817	0.98853	0.65	0.867	0.8663
AB1	PDB5XH	Cc1cc(C(=O)Nc2nc3cccc(C)c3n2[C@@H]2CCCCN(C(=O)C=CCN(C)C)C2)ccn1	1	1	1	1.00000001490116	PDB	6q2a	TRANSFERASE/TRANSFERASE Inhibitor | Trypanosoma brucei CLK1 kinase domain in complex with a covalent aminobenzimidazole inhibitor AB1	G				Q4E3Z0	kinetoplastid kinetochore protein 19, putative	pocket25	15.0275	0.82	0.817	0.98563	0.74	0.86	0.83932
AB1	PDB5XH	Cc1cc(C(=O)Nc2nc3cccc(C)c3n2[C@@H]2CCCCN(C(=O)C=CCN(C)C)C2)ccn1	1	1	1	1.00000001490116	PDB	6q2a	TRANSFERASE/TRANSFERASE Inhibitor | Trypanosoma brucei CLK1 kinase domain in complex with a covalent aminobenzimidazole inhibitor AB1	H				Q4E3Z0	kinetoplastid kinetochore protein 19, putative	pocket25	15.0275	0.82	0.817	0.98588	0.76	0.86	0.84935
AB1	PDB5XH	Cc1cc(C(=O)Nc2nc3cccc(C)c3n2[C@@H]2CCCCN(C(=O)C=CCN(C)C)C2)ccn1	1	1	1	1.00000001490116	PDB	6q2a	TRANSFERASE/TRANSFERASE Inhibitor | Trypanosoma brucei CLK1 kinase domain in complex with a covalent aminobenzimidazole inhibitor AB1	I				Q4E3Z0	kinetoplastid kinetochore protein 19, putative	pocket25	15.0275	0.73	0.817	0.98871	0.63	0.86	0.86115
AB1	PDB5XH	Cc1cc(C(=O)Nc2nc3cccc(C)c3n2[C@@H]2CCCCN(C(=O)C=CCN(C)C)C2)ccn1	1	1	1	1.00000001490116	PDB	6q2a	TRANSFERASE/TRANSFERASE Inhibitor | Trypanosoma brucei CLK1 kinase domain in complex with a covalent aminobenzimidazole inhibitor AB1	J				Q4E3Z0	kinetoplastid kinetochore protein 19, putative	pocket25	15.0275	0.71	0.817	0.9893	0.64	0.864	0.87986
AB1	PDB5XH	Cc1cc(C(=O)Nc2nc3cccc(C)c3n2[C@@H]2CCCCN(C(=O)C=CCN(C)C)C2)ccn1	1	1	1	1.00000001490116	PDB	6q2a	TRANSFERASE/TRANSFERASE Inhibitor | Trypanosoma brucei CLK1 kinase domain in complex with a covalent aminobenzimidazole inhibitor AB1	K				Q4E3Z0	kinetoplastid kinetochore protein 19, putative	pocket25	15.0275	0.71	0.817	0.98913	0.64	0.864	0.84868
AB1	PDB5XH	Cc1cc(C(=O)Nc2nc3cccc(C)c3n2[C@@H]2CCCCN(C(=O)C=CCN(C)C)C2)ccn1	1	1	1	1.00000001490116	PDB	6q2a	TRANSFERASE/TRANSFERASE Inhibitor | Trypanosoma brucei CLK1 kinase domain in complex with a covalent aminobenzimidazole inhibitor AB1	L				Q4E3Z0	kinetoplastid kinetochore protein 19, putative	pocket25	15.0275	0.72	0.817	0.98883	0.66	0.86	0.85569
AB1	PDB5XH	Cc1cc(C(=O)Nc2nc3cccc(C)c3n2[C@@H]2CCCCN(C(=O)C=CCN(C)C)C2)ccn1	1	1	1	1.00000001490116	PDB	6q2a	TRANSFERASE/TRANSFERASE Inhibitor | Trypanosoma brucei CLK1 kinase domain in complex with a covalent aminobenzimidazole inhibitor AB1	M				Q4E3Z0	kinetoplastid kinetochore protein 19, putative	pocket25	15.0275	0.83	0.817	0.98562	0.73	0.86	0.842
AB1	PDB5XH	Cc1cc(C(=O)Nc2nc3cccc(C)c3n2[C@@H]2CCCCN(C(=O)C=CCN(C)C)C2)ccn1	1	1	1	1.00000001490116	PDB	6q2a	TRANSFERASE/TRANSFERASE Inhibitor | Trypanosoma brucei CLK1 kinase domain in complex with a covalent aminobenzimidazole inhibitor AB1	N				Q4E3Z0	kinetoplastid kinetochore protein 19, putative	pocket25	15.0275	0.8	0.817	0.98645	0.76	0.86	0.83429
AB1	PDB5XH	Cc1cc(C(=O)Nc2nc3cccc(C)c3n2[C@@H]2CCCCN(C(=O)C=CCN(C)C)C2)ccn1	1	1	1	1.00000001490116	PDB	6q2a	TRANSFERASE/TRANSFERASE Inhibitor | Trypanosoma brucei CLK1 kinase domain in complex with a covalent aminobenzimidazole inhibitor AB1	O				Q4E3Z0	kinetoplastid kinetochore protein 19, putative	pocket25	15.0275	0.81	0.817	0.98627	0.75	0.86	0.83688
AB1	PDB5XH	Cc1cc(C(=O)Nc2nc3cccc(C)c3n2[C@@H]2CCCCN(C(=O)C=CCN(C)C)C2)ccn1	1	1	1	1.00000001490116	PDB	6q2a	TRANSFERASE/TRANSFERASE Inhibitor | Trypanosoma brucei CLK1 kinase domain in complex with a covalent aminobenzimidazole inhibitor AB1	P				Q4E3Z0	kinetoplastid kinetochore protein 19, putative	pocket25	15.0275	0.83	0.817	0.98549	0.75	0.86	0.83619
AB1	CHEMBL3787344	Cc1cc(C(=O)Nc2nc3cccc(Cl)c3n2[C@@H]2CCCCN(C(=O)/C=C/CN(C)C)C2)ccn1	0.97	1	1	0.987407401204109	BindingDB (ChEMBL)	P04626	homo sapiens | receptor tyrosine-protein kinase erbb-2	A	pocket57	11.2689	IC50=9.0nM	Q4DW68	Phosphatidylinositol 3-kinase tor1	pocket213	14.2574	9.45	0.066	0.30082	2.7	0.1	0.5467
AB1	CHEMBL231958	CN(C(=O)c1ccc2c(c1)nc(NC(=O)c1cccnc1)n2CCC(N)=O)C1CCCCC1	0.94	0.85	0.91	0.909280583262444	CHEMBL	Q08881	homo sapiens | tyrosine-protein kinase itk/tsk	A	pocket39	24.2306	IC50=69.0nM	Q4D5Q9	STE group serine/threonine-protein kinase, putative	pocket163	15.703	5.71	0.173	0.49246	1.05	0.404	0.8014
AB1	CHEMBL3734814	O=C(Nc1nc2ccc(CO)cc2n1[C@H]1CC[C@@H](CO)CC1)c1cccc(C(F)(F)F)c1	0.93	0.8	0.97	0.908965706825256	CHEMBL	Q9NWZ3	homo sapiens | interleukin-1 receptor-associated kinase 4	A	pocket31	31.6069	Ki=0.48nM	Q4DIR3	protein kinase, putative	pocket123	14.4642	5.25	0.187	0.6078	0.99	0.468	0.77914
AB1	PUBCHEM126737599	C=CC(=O)Nc1cccc(-n2c(NC(=O)c3cccnc3)nc3cc(CN[C@@H](C)C(C)(C)C)ccc32)c1	0.93	0.81	0.95	0.905092477798462	BindingDB (US Patent)	P42681	homo sapiens | tyrosine-protein kinase txk	A	pocket1	5.5903	EC50=55.0nM	Q4CS54	protein kinase, putative	pocket34	7.2858	4.91	0.167	0.57002	2.33	0	0.21293
AB1	CHEMBL2172323	COC(=O)[C@H]1CC[C@@H](n2c(NC(=O)c3ccccc3)nc3ccc(CN4CCCCC4)cc32)CC1	0.92	0.87	0.89	0.902699172496796	BindingDB (ChEMBL)	Q9UM73	homo sapiens | alk tyrosine kinase receptor	A	pocket107	5.9255	IC50=3.0nM	Q4DN46	STE/STE11 serine/threonine-protein kinase, putative	pocket121	23.7688	8.05	0.147	0.27516	1.4	0.484	0.69253
AB1	CHEMBL1270813	COCCCn1c(NC(=O)c2cccc(C#N)c2)nc2cc(C(=O)N3CCCC[C@H]3C)cnc21	0.92	0.88	0.89	0.902506127953529	CHEMBL	P29274	homo sapiens | adenosine receptor a2a	A	pocket1	31.8371	Ki=7.7nM	Q4DKK8	lipase domain protein, putative	pocket72	36.6246	5.09	0.075	0.51199	4.26	0	0.30961
AB1	CHEMBL1270813	COCCCn1c(NC(=O)c2cccc(C#N)c2)nc2cc(C(=O)N3CCCC[C@H]3C)cnc21	0.92	0.88	0.89	0.902506127953529	BindingDB (ChEMBL)	P30543	rattus norvegicus | adenosine receptor a2a	A	pocket1	31.815	Ki=6.4nM	Q4DKK8	lipase domain protein, putative	pocket72	36.6246	5.17	0.084	0.52338	4.11	0.119	0.33507
AB1	CHEMBL5992381	C=CC(=O)N1CC[C@]2(C1)C[C@H](n1c(NC(=O)c3ccc(C)nc3)nc3ccccc31)C2	0.93	0.87	0.88	0.901044875383377	CHEMBL	P42680	homo sapiens | tyrosine-protein kinase tec	A	pocket2	25.5907	IC50=7.73nM	Q4CS54	protein kinase, putative	pocket95	14.6026	5.14	0.205	0.46999	1.14	0.538	0.61271
AB1	CHEMBL5992381	C=CC(=O)N1CC[C@]2(C1)C[C@H](n1c(NC(=O)c3ccc(C)nc3)nc3ccccc31)C2	0.93	0.87	0.88	0.901044875383377	CHEMBL	Q06187	homo sapiens | tyrosine-protein kinase btk	A	pocket66	14.4485	IC50=11.3nM	Q4D5Q9	STE group serine/threonine-protein kinase, putative	pocket163	15.703	6.05	0.14	0.47583	1.21	0.318	0.7277
AB1	CHEMBL520312	COc1cccc(C(=O)Nc2nc3cc(N(C)C(=O)C4CCCCC4)ccc3n2CCC(N)=O)c1	0.93	0.84	0.89	0.895691305398941	BindingDB (ChEMBL)	P06213	homo sapiens | insulin receptor	A	pocket69	15.4755	IC50=550.0nM	Q4D3R3	phosphatidylinositol 4-kinase alpha, putative	pocket234	18.5181	10.41	0.056	0.29095	2.6	0.196	0.54482
AB1	PUBCHEM171534853	CO[C@H](C)[C@H](NC(=O)c1cnc(C)cn1)c1nc2cc(OC(F)(F)F)ccc2n1C1CC1	0.89	0.88	0.9	0.891259595751762	BindingDB (US Patent)	Q14833	homo sapiens | metabotropic glutamate receptor 4	A	pocket6	8.3837	IC50=14.0nM	Q4DHK6	Haemolysin-III related, putative	pocket1	9.2439	4.49	0.093	0.23395	2.24	0.073	0.55305
AB1	CHEMBL5218566	COCCNc1cc(NC(=O)c2cn(C3CCCC3)c3ccc(C=O)nc23)ncc1C#N	0.9	0.84	0.91	0.890217125415802	CHEMBL	P22455	homo sapiens | fibroblast growth factor receptor 4	A	pocket55	18.6077	IC50=19.0nM	Q4DN46	STE/STE11 serine/threonine-protein kinase, putative	pocket121	23.7688	6.28	0.173	0.41303	0.81	0.413	0.76137
AB1	CHEMBL3736036	O=C(Nc1nc2cc(CN3CCCCC3)ccc2n1[C@H]1CC[C@@H](CO)CC1)c1cccc(C(F)(F)F)c1	0.91	0.84	0.89	0.888348266482353	CHEMBL	O43318	homo sapiens | mitogen-activated protein kinase kinase kinase 7	A	pocket13	5.7855	Ki=130.0nM	Q4DS95	tubulin binding cofactor c, putative	pocket96	5.3691	5.6	0.106	0.45044	1.83	0.167	0.51185
AB1	CHEMBL3736036	O=C(Nc1nc2cc(CN3CCCCC3)ccc2n1[C@H]1CC[C@@H](CO)CC1)c1cccc(C(F)(F)F)c1	0.91	0.84	0.89	0.888348266482353	CHEMBL	P51617	homo sapiens | interleukin-1 receptor-associated kinase 1	A	pocket29	5.417	Ki=72.0nM	Q4DNX1	cdc2-related kinase 9	pocket49	5.3089	5.33	0.19	0.43651	1.07	0.448	0.53632
AB1	CHEMBL4794477	CCCn1c(NC(=O)c2cc(C)nn2CC)nc2cc(C(N)=O)cc(OCN3CCOCC3)c21	0.91	0.86	0.87	0.886001825332642	CHEMBL	Q86WV6	homo sapiens | stimulator of interferon genes protein	A	pocket1	14.5527	EC50=1000.0nM	Q4DII0	AMP deaminase, putative	pocket69	10.3872	7.04	0.043	0.36293	1.81	0.04	0.5118
AB1	PUBCHEM153337730	COc1cc(NC(=O)[C@H]2CC[C@@H](n3c(=O)[nH]c4c(OCCN(C)C)cccc43)CC2)ccc1C	0.9	0.82	0.92	0.885940238833427	BindingDB (US Patent)	O15527	homo sapiens | n-glycosylase/dna lyase	A	pocket1	19.2818	IC50=3.8nM	Q4E5B4	8-oxoguanine DNA glycosylase, putative	pocket11	6.7781	2.37	0.313	0.85133	0.72	0.556	0.83992
AB1	CHEMBL5830503	NC(=O)c1cccnc1Oc1ccc(CC(=O)Nc2nc3ccccc3n2CC2CC2)cc1F	0.91	0.82	0.9	0.885340675711632	CHEMBL	O75116	homo sapiens | rho-associated protein kinase 2	A	pocket28	25.2215	IC50=25.0nM	Q4E600	AGC/RSK family serine/threonine kinase, putative	pocket84	18.3557	5.91	0.25	0.24202	1.03	0.5	0.60818
AB1	CHEMBL249228	COc1cc(C(=O)N2CCC(n3c(=O)[nH]c4c(C)c(C)ccc43)CC2)ccc1C	0.9	0.81	0.92	0.884954780340195	CHEMBL	P28845	homo sapiens | 11-beta-hydroxysteroid dehydrogenase 1	A	pocket1	24.4572	Ki=330.0nM	Q4DXV7	short-chain dehydrogenase, putative	pocket17	48.0631	2.65	0.28	0.81264	3.42	0.132	0.34946
AB1	CHEMBL5771000	Cc1c(C(=O)CN2CCCCC2)c2ncc(CCC(=O)NCCCN=[N+]=[N-])cc2n1-c1ccc(C#N)cc1	0.91	0.83	0.89	0.884516999125481	CHEMBL	P54578	homo sapiens | ubiquitin carboxyl-terminal hydrolase 14	A	pocket19	5.7543	IC50=550.0nM	Q4D313	ubiquitin carboxyl-terminal hydrolase, putative	pocket6	6.2095	2.24	0.351	0.67009	4.53	0.036	0.25367
AB1	PUBCHEM118311217	C[C@H]1C[C@@H](n2c(Nc3ccc(OC(F)(F)F)cc3)nc3cc(C(=O)NCCN(C)C)ccc32)CC(C)(C)C1	0.91	0.81	0.92	0.884423270821571	BindingDB (US Patent)	O75874	homo sapiens | isocitrate dehydrogenase [nadp] cytoplasmic	A	pocket3	7.7579	IC50=600.0nM	Q4E4L7	isocitrate dehydrogenase, putative	pocket26	6.195	0.47	0.694	0.99128	0.48	0.607	0.80611
AB1	CHEMBL3393994	Cc1ccc(C(=O)Nc2nc3ccccc3n2CCN2CCCC2)cn1	0.87	0.83	0.96	0.879762813448906	BindingDB (ChEMBL)	P41145	homo sapiens | kappa-type opioid receptor	A	pocket32	26.6669	EC50=152.0nM	Q4DKK8	lipase domain protein, putative	pocket79	8.5621	5.66	0.067	0.57494	2.03	0	0.37841
AB1	CHEMBL3653135	COc1cc(OC)c(F)c(-c2ccc(C(=O)Nc3ncc(CN(C)C)[nH]3)c3nccnc23)c1F	0.89	0.84	0.9	0.879178643226624	CHEMBL	P22607	homo sapiens | fibroblast growth factor receptor 3	A	pocket48	20.0969	IC50=16.0nM	Q4DGE6	protein kinase, putative	pocket53	22.0402	6.38	0.15	0.47741	0.74	0.435	0.74679
hippeastrine	CHEMBL251077	CC(=O)O[C@H]1[C@H]2c3cc4c(cc3CN3CCC(=C[C@@H]1O)[C@H]23)OCO4	0.94	0.96	0.89	0.930177509784698	BindingDB (ChEMBL)	P22303	homo sapiens | acetylcholinesterase	A	pocket3	7.7863	Ki=430.0nM	Q4DLU6	hypothetical protein, conserved	pocket18	10.361	6.33	0.097	0.16795	2.6	0.025	0.51155
hippeastrine	PDB3KD	O[C@H]1[C@H]2c3cc4c(cc3CN3CCC(=C[C@@H]1O)[C@H]23)OCO4	0.92	0.92	0.89	0.914164543151856	PDB	4u4u	RIBOSOME | Crystal structure of Lycorine bound to the yeast 80S ribosome					INTERACTING WITH NUCLEIC ACIDS
hippeastrine	PDBHN8	CO[C@@H]1C=C[C@@]23c4cc5c(cc4CN(C[C@@H]2O)[C@H]3C1)OCO5	0.89	0.94	0.87	0.897895887494087	PDB	5on6	RIBOSOME | Crystal structure of haemanthamine bound to the 80S ribosome					INTERACTING WITH NUCLEIC ACIDS
hippeastrine	PUBCHEM65305	COC1=C[C@]23CCCN2CCc2cc4c(cc2[C@@H]3[C@@H]1O)OCO4	0.87	0.88	0.86	0.871179684996605	BindingDB (ChEMBL)	Q16539	homo sapiens | mitogen-activated protein kinase 14	A	pocket1	14.6901	IC50=200.0nM	Q4D3A0	mitogen activated protein kinase 2, putative	pocket12	18.6249	2.07	0.402	0.88617	0.91	0.64	0.77727
hippeastrine	PDBA1L8F	CO[C@H]1C=C2[C@H]3C[N@@](Cc4cc5c(cc43)OCO5)[C@H]2C[C@@H]1O	0.88	0.86	0.85	0.869961321353912	PDB	9m0p	RIBOSOME | Cryo-EM structure of human 80S ribosome in complex with montanine					INTERACTING WITH NUCLEIC ACIDS
hippeastrine	CHEMBL4640168	COc1c2c(cc3c1OCO3)[C@]13C=C[C@H](OC)C[C@@H]1[N@](C2)C[C@H]3OC(=O)c1cccc(C)c1	0.85	0.9	0.86	0.862338453531265	CHEMBL	P06276	homo sapiens | cholinesterase	A	pocket1	12.0411	IC50=860.0nM	Q4DGG5	Vacuolar proton pyrophosphatase 1, putative	pocket44	5.6156	7.42	0.073	0.33629	1.79	0.038	0.51219
hippeastrine	CHEMBL442287	C=C(C)CN1CC[C@@]23C=C[C@H](O)C[C@@H]2Oc2c(OC)ccc(c23)C1	0.86	0.83	0.81	0.840552613139153	CHEMBL	O42275	electrophorus electricus | acetylcholinesterase	A	pocket9	8.0869	IC50=160.0nM	Q4D995	Isoprenylcysteine alpha-carbonyl methylesterase, putative	pocket5	9.7366	5.12	0.143	0.40864	0.5	0.083	0.51191
hippeastrine	CHEMBL1082323	CN(CC1CC1)[C@@H]1Cc2ccc(O)c3c2[C@@H]2[C@H]1CCC(=O)[C@@H]2O3	0.85	0.8	0.85	0.838479518890381	CHEMBL	P41144	cavia porcellus | kappa-type opioid receptor	A	pocket26	15.9634	Ki=8.81nM	Q4DKK8	lipase domain protein, putative	pocket27	8.7558	5.46	0.077	0.58417	2.29	0.027	0.45971
hippeastrine	CHEMBL1082323	CN(CC1CC1)[C@@H]1Cc2ccc(O)c3c2[C@@H]2[C@H]1CCC(=O)[C@@H]2O3	0.85	0.8	0.85	0.838479518890381	CHEMBL	P97266	cavia porcellus | mu-type opioid receptor	A	pocket9	6.1209	Ki=3.36nM	Q4E4P5	RNA polymerase I second largest subunit, putative	pocket115	9.3919	2.99	0.051	0.70465	0.88	0.059	0.5335
hippeastrine	PDBGNT	COc1ccc2c3c1O[C@H]1C[C@@H](O)C=C[C@@]31CCN(C)C2	0.85	0.83	0.81	0.836130186915398	CHEMBL	P37136	rattus norvegicus | acetylcholinesterase	A	pocket11	7.9231	IC50=920.0nM	Q4D995	Isoprenylcysteine alpha-carbonyl methylesterase, putative	pocket5	9.7366	5.15	0.169	0.39683	0.55	0	0.54238
hippeastrine	CHEMBL606768	COc1ccc2c(c1OC)[C@]13CCN(C)[C@H](C2)[C@]1(O)CCC(=O)C3	0.81	0.9	0.81	0.835620582103729	CHEMBL	P33533	rattus norvegicus | delta-type opioid receptor	A	pocket8	20.9346	Ki=91.6nM	Q4DKK8	lipase domain protein, putative	pocket27	8.7558	4.91	0.086	0.58175	2.09	0.158	0.49367
hippeastrine	CHEMBL606768	COc1ccc2c(c1OC)[C@]13CCN(C)[C@H](C2)[C@]1(O)CCC(=O)C3	0.81	0.9	0.81	0.835620582103729	CHEMBL	P33535	rattus norvegicus | mu-type opioid receptor	A	pocket9	31.4606	Ki=3.88nM	Q4DKK9	lipase domain protein, putative	pocket39	26.1743	5.65	0.083	0.54384	3.37	0.159	0.43135
hippeastrine	CHEMBL606768	COc1ccc2c(c1OC)[C@]13CCN(C)[C@H](C2)[C@]1(O)CCC(=O)C3	0.81	0.9	0.81	0.835620582103729	CHEMBL	P34975	rattus norvegicus | kappa-type opioid receptor	A	pocket8	17.5482	Ki=693.0nM	Q4DKK9	lipase domain protein, putative	pocket42	5.2392	5.94	0.093	0.56593	1.23	0.25	0.36703
hippeastrine	CHEMBL363507	O=C1O[C@]2(CC[C@@H](N3CCC(Cc4ccccc4F)CC3)CC2)c2ccc3c(c21)OCO3	0.83	0.86	0.82	0.833390295505524	CHEMBL	P31645	homo sapiens | sodium-dependent serotonin transporter	A	pocket1	30.7188	IC50=410.0nM	Q4DQF4	amino acid permease/transporter, putative	pocket2	9.0585	3.97	0.062	0.59516	3.57	0.127	0.47143
hippeastrine	CHEMBL317030	C=CCN1CCC23CC(=O)CC[C@@]2(OC)C1Cc1ccc(O)c(OC)c13	0.81	0.9	0.81	0.832651928067207	BindingDB (ChEMBL)	P41143	homo sapiens | delta-type opioid receptor	A	pocket9	21.5187	Ki=26.0nM	Q4DKK9	lipase domain protein, putative	pocket90	12.7347	5.22	0.087	0.58161	1.33	0.167	0.4547
hippeastrine	PDBOBQ	COc1ccc2c(c1N)C(=O)O[C@@H]2[C@H]1c2c(cc3c(c2OC)OCO3)CCN1C	0.84	0.78	0.87	0.832457706332207	PDB	6y6d	CELL CYCLE | Tubulin-7-Aminonoscapine complex	A				Q4CLA1	alpha tubulin, putative	pocket30	9.9567	1.08	0.845	0.98233	0.49	1	0.69273
hippeastrine	PDBOBQ	COc1ccc2c(c1N)C(=O)O[C@@H]2[C@H]1c2c(cc3c(c2OC)OCO3)CCN1C	0.84	0.78	0.87	0.832457706332207	PDB	6y6d	CELL CYCLE | Tubulin-7-Aminonoscapine complex	B				Q4DQP2	beta tubulin, putative	pocket3	17.4387	0.91	0.855	0.98569	2.97	0.08	0.29239
hippeastrine	PDBOBQ	COc1ccc2c(c1N)C(=O)O[C@@H]2[C@H]1c2c(cc3c(c2OC)OCO3)CCN1C	0.84	0.78	0.87	0.832457706332207	PDB	6y6d	CELL CYCLE | Tubulin-7-Aminonoscapine complex	C				Q4CLA1	alpha tubulin, putative	pocket30	9.9567	1.17	0.834	0.97754	0.35	1	0.63071
hippeastrine	PDBOBQ	COc1ccc2c(c1N)C(=O)O[C@@H]2[C@H]1c2c(cc3c(c2OC)OCO3)CCN1C	0.84	0.78	0.87	0.832457706332207	PDB	6y6d	CELL CYCLE | Tubulin-7-Aminonoscapine complex	D				Q4DQP2	beta tubulin, putative	pocket3	17.4387	0.86	0.855	0.98695	3.57	0.194	0.33739
hippeastrine	PDB08N	COc1ccc2c(c1OC)C(=O)O[C@@H]2[C@H]1c2c(cc3c(c2OC)OCO3)CCN1C	0.85	0.77	0.87	0.831313759088516	PDB	7n4z	TRANSCRIPTION | Complex structure of NOS4 with noscapine	A				Q4DDY2	hypothetical protein, conserved	pocket1	22.1387	3.88	0.121	0.5964	3.59	0.049	0.35576
hippeastrine	PDB08N	COc1ccc2c(c1OC)C(=O)O[C@@H]2[C@H]1c2c(cc3c(c2OC)OCO3)CCN1C	0.85	0.77	0.87	0.831313759088516	PDB	7n4z	TRANSCRIPTION | Complex structure of NOS4 with noscapine	B				Q4DDY2	hypothetical protein, conserved	pocket1	22.1387	3.93	0.12	0.59997	3.35	0.05	0.35749
hippeastrine	PDB08N	COc1ccc2c(c1OC)C(=O)O[C@@H]2[C@H]1c2c(cc3c(c2OC)OCO3)CCN1C	0.85	0.77	0.87	0.831313759088516	PDB	7n4z	TRANSCRIPTION | Complex structure of NOS4 with noscapine	C				Q4DDY2	hypothetical protein, conserved	pocket17	5.0875	3.88	0.12	0.60325	2.97	0.118	0.32081
hippeastrine	PDB08N	COc1ccc2c(c1OC)C(=O)O[C@@H]2[C@H]1c2c(cc3c(c2OC)OCO3)CCN1C	0.85	0.77	0.87	0.831313759088516	PDB	7n4z	TRANSCRIPTION | Complex structure of NOS4 with noscapine	D				Q4DDY2	hypothetical protein, conserved	pocket1	22.1387	4.32	0.121	0.60647	3.28	0.095	0.36611
hippeastrine	PDB08N	COc1ccc2c(c1OC)C(=O)O[C@@H]2[C@H]1c2c(cc3c(c2OC)OCO3)CCN1C	0.85	0.77	0.87	0.831313759088516	PDB	7uqn	BIOSYNTHETIC PROTEIN | Pathogenesis related 10-10 noscapine complex	A				Q4E1L2	hypothetical protein, conserved	pocket14	5.5444	3.25	0.049	0.72597	3.48	0.16	0.21796
hippeastrine	PDB08N	COc1ccc2c(c1OC)C(=O)O[C@@H]2[C@H]1c2c(cc3c(c2OC)OCO3)CCN1C	0.85	0.77	0.87	0.831313759088516	BindingDB (ChEMBL)	Q13509	homo sapiens | tubulin beta-3 chain	A	pocket10	25.4188	Kd=579.0nM	Q4DQP2	beta tubulin, putative	pocket2	26.5868	0.51	0.817	0.97817	0.17	0.904	0.95837
hippeastrine	PUBCHEM57340633	CC(=O)OC1CCC2C3Cc4ccc(O)c5c4C2(CCN3C)C1O5	0.82	0.88	0.8	0.829165130853653	BindingDB (PDSP Ki)	P79350	bos taurus | mu-type opioid receptor	A	pocket8	24.836	Ki=1.83nM	Q4DKK8	lipase domain protein, putative	pocket72	36.6246	5.17	0.082	0.54167	3.14	0.045	0.40885
hippeastrine	PUBCHEM57340633	CC(=O)OC1CCC2C3Cc4ccc(O)c5c4C2(CCN3C)C1O5	0.82	0.88	0.8	0.829165130853653	BindingDB (PDSP Ki)	Q2KIP6	bos taurus | kappa-type opioid receptor	A	pocket32	28.4396	Ki=148.0nM	Q4DKK8	lipase domain protein, putative	pocket27	8.7558	5.33	0.075	0.58147	2.77	0.118	0.46795
hippeastrine	CHEMBL5881199	COc1ccc2c3c1O[C@H]1C(=O)CCC([C@H](N(C)C)C2)[C@@]31C	0.85	0.83	0.79	0.826709866523743	CHEMBL	P35372	homo sapiens | mu-type opioid receptor	A	pocket1	26.0522	IC50=63.7nM	Q4DKK8	lipase domain protein, putative	pocket72	36.6246	5.22	0.066	0.54203	2.98	0.091	0.42734
hippeastrine	PDBH0Z	CN1CCc2cc3c(cc2[C@H]1[C@@H]1OC(=O)c2c1ccc1c2OCO1)OCO3	0.85	0.73	0.84	0.822141885757446	PDB	6huk	MEMBRANE PROTEIN | CryoEM structure of human full-length alpha1beta3gamma2L GABA(A)R in complex with bicuculline and megabody Mb38.	A				Q4DPV5	AP-3 complex subunit mu, putative	pocket1	7.171	6.33	0.042	0.26132	1.6	0.13	0.53698
hippeastrine	PDBH0Z	CN1CCc2cc3c(cc2[C@H]1[C@@H]1OC(=O)c2c1ccc1c2OCO1)OCO3	0.85	0.73	0.84	0.822141885757446	PDB	6huk	MEMBRANE PROTEIN | CryoEM structure of human full-length alpha1beta3gamma2L GABA(A)R in complex with bicuculline and megabody Mb38.	D				Q4DPV5	AP-3 complex subunit mu, putative	pocket1	7.171	6.13	0.049	0.26113	2.15	0.125	0.5087
hippeastrine	CHEMBL6050310	COCCO[C@H]1C=CC2C3Cc4ccc(O)c5c4[C@@]2(CCN3C)[C@H]1O5	0.82	0.85	0.8	0.822124317288399	CHEMBL	P41145	homo sapiens | kappa-type opioid receptor	A	pocket32	26.6669	Ki=445.0nM	Q4DKK8	lipase domain protein, putative	pocket79	8.5621	5.66	0.067	0.57494	2.03	0	0.37841
hippeastrine	PDBMQ6	COC(=O)C[C@@](O)(CCC(C)(C)O)C(=O)O[C@@H]1C(OC)=C[C@]23CCCN2CCc2cc4c(cc2[C@H]13)OCO4	0.82	0.78	0.86	0.819587633013725	PDB	7ucj	RIBOSOME/INHIBITOR | Mammalian 80S translation initiation complex with mRNA and Harringtonine					INTERACTING WITH NUCLEIC ACIDS
hippeastrine	CHEMBL1417	COc1ccc2c3c1O[C@H]1[C@@H](OS(=O)(=O)O)C=C[C@H]4[C@@H](C2)N(C)CC[C@@]341	0.8	0.86	0.8	0.815256148576736	CHEMBL	P47748	cavia porcellus | nociceptin receptor	A	pocket1	13.8996	Ki=455.0nM	Q4DKK8	lipase domain protein, putative	pocket72	36.6246	4.54	0.089	0.5817	2.78	0.116	0.45712
miltefosine	PDBC6W	C[N+](C)(C)CCOP(=O)([O-])OCCCc1ccccc1	0.9026	0.8956	0.900015853345394	PDB	2yp6	OXIDOREDUCTASE | Crystal structure of the pneumoccocal exposed lipoprotein thioredoxin sp_1000 (Etrx2) from Streptococcus pneumoniae strain TIGR4 in complex with Cyclofos 3 TM	A				Q4CX87	peroxidoxin	pocket11	4.8912	1.92	0.197	0.83416	2.89	0	0.17178
miltefosine	PDBC6W	C[N+](C)(C)CCOP(=O)([O-])OCCCc1ccccc1	0.9026	0.8956	0.900015853345394	PDB	2yp6	OXIDOREDUCTASE | Crystal structure of the pneumoccocal exposed lipoprotein thioredoxin sp_1000 (Etrx2) from Streptococcus pneumoniae strain TIGR4 in complex with Cyclofos 3 TM	B				Q4CX87	peroxidoxin	pocket11	4.8912	1.92	0.197	0.83464	3.75	0.083	0.2259
miltefosine	PDBC6W	C[N+](C)(C)CCOP(=O)([O-])OCCCc1ccccc1	0.9026	0.8956	0.900015853345394	PDB	2yp6	OXIDOREDUCTASE | Crystal structure of the pneumoccocal exposed lipoprotein thioredoxin sp_1000 (Etrx2) from Streptococcus pneumoniae strain TIGR4 in complex with Cyclofos 3 TM	C				Q4CX87	peroxidoxin	pocket11	4.8912	1.9	0.197	0.83742	3.29	0.083	0.23341
miltefosine	PDBC6W	C[N+](C)(C)CCOP(=O)([O-])OCCCc1ccccc1	0.9026	0.8956	0.900015853345394	PDB	2yp6	OXIDOREDUCTASE | Crystal structure of the pneumoccocal exposed lipoprotein thioredoxin sp_1000 (Etrx2) from Streptococcus pneumoniae strain TIGR4 in complex with Cyclofos 3 TM	D				Q4CX87	peroxidoxin	pocket11	4.8912	1.9	0.197	0.83633	2.89	0	0.17153
miltefosine	CHEMBL372764	CCCCCCCCCCCCCCCCCCOP(=O)([O-])OC1CC[N+](C)(C)CC1	0.8808	0.8962	0.886604249477387	CHEMBL	O14746	homo sapiens | telomerase reverse transcriptase	A	pocket30	11.3008	IC50=184.0nM	Q4DXT8	telomerase reverse transcriptase, putative	pocket25	9.3259	5.53	0.176	0.59012	3.22	0.042	0.42225
miltefosine	CHEMBL372764	CCCCCCCCCCCCCCCCCCOP(=O)([O-])OC1CC[N+](C)(C)CC1	0.8808	0.8962	0.886604249477387	CHEMBL	P15374	homo sapiens | ubiquitin carboxyl-terminal hydrolase isozyme l3	A	pocket2	8.2319	IC50=50.0nM	Q4D1R0	cysteine peptidase, Clan CA, family C12, putative, ubiquitin carboxyl-terminal hydrolase, putative	pocket1	5.7257	2.88	0.236	0.80205	3.19	0	0.29916
miltefosine	PDBD9F	C[C@@H]1CCC/C=C/C=C\[C@H](O)C[C@@H](O)C/C=C/C=C/[C@@H](O)C/C=C/C=C\C(=O)O1	0.8167	0.8803	0.840555533766747	PDB	6kjp	TRANSFERASE | Functional and structural insights into the unusual oxyanion hole-like geometry in macrolactin acyltransferase selective for dicarboxylic acyl donors	A				Q4DW04	hypothetical protein, conserved	pocket9	9.0614	3.39	0.145	0.80971	4.45	0.074	0.22116
miltefosine	PDBSBY	CCCCCCCCCCCC[N+](C)(C)CCCS(=O)(=O)[O-]	0.8553	0.7644	0.821233548223972	PDB	2wpn	OXIDOREDUCTASE | Structure of the oxidised, as-isolated NiFeSe hydrogenase from D. vulgaris Hildenborough	A				Q4DWT3	protein transport protein Sec24A, putative	pocket24	16.3423	4.95	0.05	0.53971	3.33	0.135	0.30463
miltefosine	CHEMBL4082512	CCCCOP(=O)(OCCCC)Oc1cc(C)cc(C)c1	0.8478	0.7749	0.820432990789413	CHEMBL	P81908	equus caballus | cholinesterase	A	pocket26	10.4196	Ki=1000.0nM	Q4D995	Isoprenylcysteine alpha-carbonyl methylesterase, putative	pocket5	9.7366	4.96	0.145	0.41933	0.54	0.083	0.52005
miltefosine	PUBCHEM44294609	C=CC/C(=C\COP(=O)([O-])OP(=O)([O-])[O-])CC/C=C(\C)CCC=C(C)C	0.8948	0.6904	0.818149097263813	BindingDB (ChEMBL)	P49354	homo sapiens | protein farnesyltransferase/geranylgeranyltransferasetype-1 subunit alpha	A	pocket11	9.2496	IC50=119.0nM	Q4DMZ4	Importin-beta N-terminal domain/HEAT-like repeat, putative	pocket20	5.3591	4.59	0.094	0.58564	2.46	0.087	0.45833
miltefosine	CHEMBL462609	CCCCCCCCCCCCCCCCCCCCP(=O)(F)OC	0.7775	0.8803	0.816027440130711	CHEMBL	O08914	mus musculus | fatty-acid amide hydrolase 1	A	pocket1	19.6905	IC50=0.1nM	Q4D5K8	amidase, putative	pocket14	21.2004	3.15	0.262	0.71744	2.41	0.327	0.58217
miltefosine	CHEMBL462609	CCCCCCCCCCCCCCCCCCCCP(=O)(F)OC	0.7775	0.8803	0.816027440130711	CHEMBL	O35678	mus musculus | monoglyceride lipase	A	pocket14	23.0999	IC50=2.2nM	Q4CSM0	monoglyceride lipase, putative	pocket1	18.7176	1.97	0.309	0.89099	1.05	0.234	0.80898
miltefosine	CHEMBL462609	CCCCCCCCCCCCCCCCCCCCP(=O)(F)OC	0.7775	0.8803	0.816027440130711	CHEMBL	P47746	mus musculus | cannabinoid receptor 1	A	pocket26	17.3078	IC50=20.0nM	Q4DZG0	Haemolysin-III related, putative	pocket7	12.6509	4.58	0.062	0.39911	1.83	0.033	0.52342
miltefosine	PDB7BL	C/C=C/C/C(C)=C\[C@H]1C/C=C/C=C/C[C@H](C)/C=C(\C)[C@@H](OC)C/C=C/[C@@H](O)CC(=O)O1	0.7739	0.8803	0.813787162303925	PDBBind	4ycn	HYDROLASE | Crystal structure of the calcium pump with bound marine macrolide BLLB	A			Ki=17.0nM	Q4DIM7	Calcium ATPase SERCA-like	pocket58	13.7683	3.07	0.482	0.90393	1.96	0.683	0.64262
miltefosine	PDB7BL	C/C=C/C/C(C)=C\[C@H]1C/C=C/C=C/C[C@H](C)/C=C(\C)[C@@H](OC)C/C=C/[C@@H](O)CC(=O)O1	0.7739	0.8803	0.813787162303925	CHEMBL	O14983	homo sapiens | sarcoplasmic/endoplasmic reticulum calcium atpase 1	A	pocket69	17.9021	Ki=17.0nM	Q4DIM7	Calcium ATPase SERCA-like	pocket35	13.4511	2	0.503	0.94018	0.59	0.694	0.76136
miltefosine	PDB7BL	C/C=C/C/C(C)=C\[C@H]1C/C=C/C=C/C[C@H](C)/C=C(\C)[C@@H](OC)C/C=C/[C@@H](O)CC(=O)O1	0.7739	0.8803	0.813787162303925	CHEMBL	P16615	homo sapiens | sarcoplasmic/endoplasmic reticulum calcium atpase 2	A	pocket66	18.2067	Ki=27.0nM	Q4DIM7	Calcium ATPase SERCA-like	pocket11	26.1176	2.37	0.498	0.89301	2.03	0.056	0.57798
miltefosine	CHEMBL113262	CCCCC/C=C\C/C=C\C/C=C\C/C=C\CCCCP(=O)(F)OC	0.7721	0.8803	0.812672331929207	CHEMBL	O00519	homo sapiens | fatty-acid amide hydrolase 1	A	pocket1	24.359	IC50=0.3311nM	Q4D5K8	amidase, putative	pocket14	21.2004	3.11	0.259	0.71802	2.15	0.377	0.61896
miltefosine	CHEMBL113262	CCCCC/C=C\C/C=C\C/C=C\C/C=C\CCCCP(=O)(F)OC	0.7721	0.8803	0.812672331929207	BindingDB (ChEMBL)	P20272	rattus norvegicus | cannabinoid receptor 1	A	pocket6	13.246	IC50=20.0nM	Q4DZG0	Haemolysin-III related, putative	pocket7	12.6509	4.73	0.07	0.4011	1.85	0.028	0.58571
miltefosine	CHEMBL113262	CCCCC/C=C\C/C=C\C/C=C\C/C=C\CCCCP(=O)(F)OC	0.7721	0.8803	0.812672331929207	CHEMBL	P47712	homo sapiens | cytosolic phospholipase a2	A	pocket55	10.1824	IC50=640.0nM	Q4D6J7	hypothetical protein, conserved	pocket79	5.7599	8.65	0.053	0.28935	1.22	0.238	0.54851
miltefosine	CHEMBL113262	CCCCC/C=C\C/C=C\C/C=C\C/C=C\CCCCP(=O)(F)OC	0.7721	0.8803	0.812672331929207	CHEMBL	P68402	homo sapiens | platelet-activating factor acetylhydrolase ib subunitalpha2	A	pocket3	6.2274	IC50=72.0nM	Q4D5N4	GPI inositol deacylase precursor, putative	pocket1	5.3358	3.31	0.153	0.71178	2.43	0	0.34136
miltefosine	CHEMBL113262	CCCCC/C=C\C/C=C\C/C=C\C/C=C\CCCCP(=O)(F)OC	0.7721	0.8803	0.812672331929207	CHEMBL	Q99685	homo sapiens | monoglyceride lipase	A	pocket10	15.9377	IC50=25.12nM	Q4CSM0	monoglyceride lipase, putative	pocket1	18.7176	2.44	0.317	0.86406	1.92	0.279	0.58761
miltefosine	CHEMBL113262	CCCCC/C=C\C/C=C\C/C=C\C/C=C\CCCCP(=O)(F)OC	0.7721	0.8803	0.812672331929207	CHEMBL	Q9BV23	homo sapiens | monoacylglycerol lipase abhd6	A	pocket25	23.4912	IC50=17.0nM	Q4D8H8	hydrolase-like protein, putative	pocket5	5.4152	3.43	0.138	0.7463	3.42	0.05	0.17147
miltefosine	PDBMAY	CCCCC/C=C\C/C=C\C/C=C\C/C=C\CCCC[P@@](=O)(F)OC	0.7721	0.8803	0.812672331929207	PDB	1mt5	HYDROLASE | CRYSTAL STRUCTURE OF FATTY ACID AMIDE HYDROLASE	A				Q4D5K8	amidase, putative	pocket14	21.2004	3.01	0.258	0.76459	1.91	0.333	0.54217
miltefosine	PDBMAY	CCCCC/C=C\C/C=C\C/C=C\C/C=C\CCCC[P@@](=O)(F)OC	0.7721	0.8803	0.812672331929207	PDB	1mt5	HYDROLASE | CRYSTAL STRUCTURE OF FATTY ACID AMIDE HYDROLASE	B				Q4D5K8	amidase, putative	pocket14	21.2004	3.03	0.256	0.76397	1.93	0.333	0.53909
miltefosine	PDBMAY	CCCCC/C=C\C/C=C\C/C=C\C/C=C\CCCC[P@@](=O)(F)OC	0.7721	0.8803	0.812672331929207	PDB	1mt5	HYDROLASE | CRYSTAL STRUCTURE OF FATTY ACID AMIDE HYDROLASE	C				Q4D5K8	amidase, putative	pocket14	21.2004	3.01	0.258	0.76475	1.98	0.333	0.53911
miltefosine	PDBMAY	CCCCC/C=C\C/C=C\C/C=C\C/C=C\CCCC[P@@](=O)(F)OC	0.7721	0.8803	0.812672331929207	PDB	1mt5	HYDROLASE | CRYSTAL STRUCTURE OF FATTY ACID AMIDE HYDROLASE	D				Q4D5K8	amidase, putative	pocket14	21.2004	3.03	0.256	0.76422	1.9	0.333	0.53169
miltefosine	PDBMAY	CCCCC/C=C\C/C=C\C/C=C\C/C=C\CCCC[P@@](=O)(F)OC	0.7721	0.8803	0.812672331929207	PDB	1mt5	HYDROLASE | CRYSTAL STRUCTURE OF FATTY ACID AMIDE HYDROLASE	E				Q4D5K8	amidase, putative	pocket14	21.2004	3.02	0.256	0.76453	1.91	0.333	0.54162
miltefosine	PDBMAY	CCCCC/C=C\C/C=C\C/C=C\C/C=C\CCCC[P@@](=O)(F)OC	0.7721	0.8803	0.812672331929207	PDB	1mt5	HYDROLASE | CRYSTAL STRUCTURE OF FATTY ACID AMIDE HYDROLASE	F				Q4D5K8	amidase, putative	pocket14	21.2004	3.02	0.256	0.76433	1.92	0.333	0.54834
miltefosine	PDBMAY	CCCCC/C=C\C/C=C\C/C=C\C/C=C\CCCC[P@@](=O)(F)OC	0.7721	0.8803	0.812672331929207	PDB	1mt5	HYDROLASE | CRYSTAL STRUCTURE OF FATTY ACID AMIDE HYDROLASE	G				Q4D5K8	amidase, putative	pocket14	21.2004	3.01	0.256	0.76488	1.92	0.333	0.53653
miltefosine	PDBMAY	CCCCC/C=C\C/C=C\C/C=C\C/C=C\CCCC[P@@](=O)(F)OC	0.7721	0.8803	0.812672331929207	PDB	1mt5	HYDROLASE | CRYSTAL STRUCTURE OF FATTY ACID AMIDE HYDROLASE	H				Q4D5K8	amidase, putative	pocket14	21.2004	3.02	0.256	0.76437	1.93	0.333	0.54319
miltefosine	PDBMAY	CCCCC/C=C\C/C=C\C/C=C\C/C=C\CCCC[P@@](=O)(F)OC	0.7721	0.8803	0.812672331929207	PDB	1mt5	HYDROLASE | CRYSTAL STRUCTURE OF FATTY ACID AMIDE HYDROLASE	I				Q4D5K8	amidase, putative	pocket14	21.2004	3.01	0.258	0.76496	1.92	0.333	0.54454
miltefosine	PDBMAY	CCCCC/C=C\C/C=C\C/C=C\C/C=C\CCCC[P@@](=O)(F)OC	0.7721	0.8803	0.812672331929207	PDB	1mt5	HYDROLASE | CRYSTAL STRUCTURE OF FATTY ACID AMIDE HYDROLASE	J				Q4D5K8	amidase, putative	pocket14	21.2004	3.02	0.256	0.76444	1.9	0.333	0.55101
miltefosine	PDBMAY	CCCCC/C=C\C/C=C\C/C=C\C/C=C\CCCC[P@@](=O)(F)OC	0.7721	0.8803	0.812672331929207	PDB	1mt5	HYDROLASE | CRYSTAL STRUCTURE OF FATTY ACID AMIDE HYDROLASE	K				Q4D5K8	amidase, putative	pocket14	21.2004	3.02	0.258	0.7642	1.72	0.341	0.5489
miltefosine	PDBMAY	CCCCC/C=C\C/C=C\C/C=C\C/C=C\CCCC[P@@](=O)(F)OC	0.7721	0.8803	0.812672331929207	PDB	1mt5	HYDROLASE | CRYSTAL STRUCTURE OF FATTY ACID AMIDE HYDROLASE	L				Q4D5K8	amidase, putative	pocket14	21.2004	3.03	0.256	0.764	1.92	0.333	0.55653
miltefosine	PDBMAY	CCCCC/C=C\C/C=C\C/C=C\C/C=C\CCCC[P@@](=O)(F)OC	0.7721	0.8803	0.812672331929207	PDB	1mt5	HYDROLASE | CRYSTAL STRUCTURE OF FATTY ACID AMIDE HYDROLASE	M				Q4D5K8	amidase, putative	pocket14	21.2004	3.01	0.256	0.76464	2.2	0.319	0.5569
miltefosine	PDBMAY	CCCCC/C=C\C/C=C\C/C=C\C/C=C\CCCC[P@@](=O)(F)OC	0.7721	0.8803	0.812672331929207	PDB	1mt5	HYDROLASE | CRYSTAL STRUCTURE OF FATTY ACID AMIDE HYDROLASE	N				Q4D5K8	amidase, putative	pocket14	21.2004	3.03	0.256	0.76386	1.72	0.333	0.54159
miltefosine	PDBMAY	CCCCC/C=C\C/C=C\C/C=C\C/C=C\CCCC[P@@](=O)(F)OC	0.7721	0.8803	0.812672331929207	PDB	1mt5	HYDROLASE | CRYSTAL STRUCTURE OF FATTY ACID AMIDE HYDROLASE	O				Q4D5K8	amidase, putative	pocket14	21.2004	3.02	0.258	0.76453	1.9	0.333	0.53794
miltefosine	PDBMAY	CCCCC/C=C\C/C=C\C/C=C\C/C=C\CCCC[P@@](=O)(F)OC	0.7721	0.8803	0.812672331929207	PDB	1mt5	HYDROLASE | CRYSTAL STRUCTURE OF FATTY ACID AMIDE HYDROLASE	P				Q4D5K8	amidase, putative	pocket14	21.2004	3.03	0.256	0.76438	1.92	0.318	0.5354
miltefosine	PDBMAY	CCCCC/C=C\C/C=C\C/C=C\C/C=C\CCCC[P@@](=O)(F)OC	0.7721	0.8803	0.812672331929207	PDB	4pkb	HYDROLASE/HYDROLASE INHIBITOR | CRYSTAL STRUCTURE OF PATATIN-17 COMPLEXED WITH METHYL ARACHIDONYL FLUOROPHOSPHONATE (MAFP)	A				Q4CYT0	hypothetical protein, conserved	pocket4	8.1789	4.19	0.109	0.65335	4.02	0.028	0.24426
miltefosine	PDBMAY	CCCCC/C=C\C/C=C\C/C=C\C/C=C\CCCC[P@@](=O)(F)OC	0.7721	0.8803	0.812672331929207	PDB	4x95	TRANSFERASE | Crystal structure of fully glycosylated Lysosomal Phospholipase A2 in complex with methyl arachidonyl fluorophosphonate (MAFP)	A				Q4DQA6	phospholipid:diacylglycerol acyltransferase, putative	pocket44	32.0634	2.75	0.22	0.87311	1.54	0.465	0.64059
miltefosine	PDBMAY	CCCCC/C=C\C/C=C\C/C=C\C/C=C\CCCC[P@@](=O)(F)OC	0.7721	0.8803	0.812672331929207	PDB	4x95	TRANSFERASE | Crystal structure of fully glycosylated Lysosomal Phospholipase A2 in complex with methyl arachidonyl fluorophosphonate (MAFP)	B				Q4DQA6	phospholipid:diacylglycerol acyltransferase, putative	pocket44	32.0634	2.75	0.222	0.87339	1.47	0.465	0.6231
miltefosine	PDBMAY	CCCCC/C=C\C/C=C\C/C=C\C/C=C\CCCC[P@@](=O)(F)OC	0.7721	0.8803	0.812672331929207	PDB	9iop	LIPID BINDING PROTEIN | Cryo-EM structure of cUA and MAFP bound CapE filament	A				Q4CYT0	hypothetical protein, conserved	pocket4	8.1789	3.56	0.154	0.70137	4.26	0.138	0.24873
miltefosine	PDBMAY	CCCCC/C=C\C/C=C\C/C=C\C/C=C\CCCC[P@@](=O)(F)OC	0.7721	0.8803	0.812672331929207	PDB	9iop	LIPID BINDING PROTEIN | Cryo-EM structure of cUA and MAFP bound CapE filament	B				Q4CYT0	hypothetical protein, conserved	pocket4	8.1789	3.6	0.153	0.71535	4.08	0.065	0.27152
miltefosine	PDBMAY	CCCCC/C=C\C/C=C\C/C=C\C/C=C\CCCC[P@@](=O)(F)OC	0.7721	0.8803	0.812672331929207	PDB	9iop	LIPID BINDING PROTEIN | Cryo-EM structure of cUA and MAFP bound CapE filament	C				Q4CYT0	hypothetical protein, conserved	pocket15	5.7341	3.59	0.154	0.69825	4.09	0.133	0.22965
miltefosine	PDBMAY	CCCCC/C=C\C/C=C\C/C=C\C/C=C\CCCC[P@@](=O)(F)OC	0.7721	0.8803	0.812672331929207	PDB	9iop	LIPID BINDING PROTEIN | Cryo-EM structure of cUA and MAFP bound CapE filament	D				Q4CYT0	hypothetical protein, conserved	pocket4	8.1789	3.63	0.153	0.70214	3.48	0.129	0.27359
miltefosine	PDBA1ACX	CCCCCCCCCCCCCCCC(=O)OCCCOP(=O)(O)OCC[N+](C)(C)C	0.9078	0.6503	0.811274915933609	PDB	8voz	TRANSPORT PROTEIN | Cryo-EM structure of the ABC transporter PCAT1 cysteine-free core bound with MgADP and substrate	A				Q4DAB4	ABC transporter of the mitochondrion, putative	pocket7	8.0137	3.73	0.276	0.86311	2.26	0.087	0.48532
miltefosine	PDBA1ACX	CCCCCCCCCCCCCCCC(=O)OCCCOP(=O)(O)OCC[N+](C)(C)C	0.9078	0.6503	0.811274915933609	PDB	8voz	TRANSPORT PROTEIN | Cryo-EM structure of the ABC transporter PCAT1 cysteine-free core bound with MgADP and substrate	B				Q4DAB4	ABC transporter of the mitochondrion, putative	pocket15	4.9615	3.77	0.276	0.86096	0.2	0	0.86779
miltefosine	PDBA1ACX	CCCCCCCCCCCCCCCC(=O)OCCCOP(=O)(O)OCC[N+](C)(C)C	0.9078	0.6503	0.811274915933609	PDB	8vp3	TRANSPORT PROTEIN | Cryo-EM structure of the ABC transporter PCAT1 bound with MgADP and Substrate	A				Q4E1N1	ABC transporter, mitochondrial, putative	pocket2	10.4642	2.66	0.263	0.75562	1.79	0.08	0.48529
miltefosine	PDBA1ACX	CCCCCCCCCCCCCCCC(=O)OCCCOP(=O)(O)OCC[N+](C)(C)C	0.9078	0.6503	0.811274915933609	PDB	8vp3	TRANSPORT PROTEIN | Cryo-EM structure of the ABC transporter PCAT1 bound with MgADP and Substrate	B				Q4E1N1	ABC transporter, mitochondrial, putative	pocket53	10.5681	2.66	0.265	0.75565	0.07	0.333	0.73687
miltefosine	PDB4E0	CCCCCCCCCCCCCCCCOP(=O)(F)CCCC	0.7692	0.8803	0.810868434607983	PDB	7p0y	HYDROLASE | Crystal Structure of mtbMGL K74A (Substrate Analog Complex)	A				Q4CSM0	monoglyceride lipase, putative	pocket1	18.7176	1.63	0.314	0.93569	2.12	0.298	0.55354
miltefosine	PDB4E0	CCCCCCCCCCCCCCCCOP(=O)(F)CCCC	0.7692	0.8803	0.810868434607983	PDB	7p0y	HYDROLASE | Crystal Structure of mtbMGL K74A (Substrate Analog Complex)	B				Q4CSM0	monoglyceride lipase, putative	pocket1	18.7176	1.71	0.311	0.94042	2.21	0.311	0.55806
miltefosine	CHEMBL1907928	CCCCCCCCCCCC(=O)CCCCCCOC[C@@H](COP(=O)([O-])OCC[N+](C)(C)C)OC	0.8575	0.7249	0.807772718369961	BindingDB (ChEMBL)	P21556	cavia porcellus | platelet-activating factor receptor	A	pocket2	41.5089	IC50=90.0nM	Q4DKK9	lipase domain protein, putative	pocket39	26.1743	4.88	0.075	0.60766	3.25	0.1	0.39008
miltefosine	PDBZWI	CCCCCCCCCC[N+](C)(C)CCCS(=O)(=O)[O-]	0.8321	0.7644	0.806675150990486	PDB	4igh	OXIDOREDUCTASE/OXIDOREDUCTASE INHIBITOR | High resolution crystal structure of human dihydroorotate dehydrogenase bound with 4-quinoline carboxylic acid analog	A				Q4D3W2	dihydroorotate dehydrogenase (fumarate), putative	pocket1	33.922	2.55	0.251	0.75722	4.07	0	0.29544
miltefosine	PDBCNS	CCCCCCCCCCCCCCCCOC(=O)CCCCCCC	0.7521	0.8803	0.800169847905636	PDB	1u9n	DNA BINDING PROTEIN | Crystal structure of the transcriptional regulator EthR in a ligand bound conformation opens therapeutic perspectives against tuberculosis and leprosy	A				Q4DDY2	hypothetical protein, conserved	pocket1	22.1387	4.04	0.112	0.6498	2.54	0.047	0.4795
